# Supplementary material for: Extravillous trophoblast cell lineage development is associated with active remodeling of the chromatin landscape
Source: Nat Commun. 2023 Aug 10;14:4826. doi: 10.1038/s41467-023-40424-5 (PMC10415281; doi:10.1038/s41467-023-40424-5)
Supplement: Supplementary file 4 — Supplementary Data 1-17 [file 41467_2023_40424_MOESM4_ESM.xlsx]

## Sheet: Supp Data 1
Supplementary Data 1: Sample Information
Data Type	Sample Name	Parent Cell Line	Cell State	Passage	Raw Paired Reads	QC Paired Reads	Paired Reads Mapped
ATAC	CT27-Stem-p16-1	CT27	Stem	16	105781585	65684410	65104382
ATAC	CT27-Stem-p16-4	CT27	Stem	16	100875106	63282902	62540553
ATAC	CT27-Stem-p16-5	CT27	Stem	16	104151366	65865972	65349277
ATAC	CT27-Stem-p21-1	CT27	Stem	21	711305701	346357109	340774809
ATAC	CT27-Stem-p21-2	CT27	Stem	21	110638528	67927371	67151381
ATAC	CT27-Stem-p21-3	CT27	Stem	21	98386398	60954409	60303437
ATAC	CT27-Stem-p21-5	CT27	Stem	21	81518714	54922896	54171925
ATAC	EVT-p19-CT27-1	CT27	EVT	19	119913542	72418187	69773518
ATAC	EVT-p19-CT27-4	CT27	EVT	19	199524333	98780135	94925591
ATAC	EVT-p19-CT27-5	CT27	EVT	19	207339466	104687049	100996714
ATAC	EVT-p20-1	CT27	EVT	20	130741656	80833695	79200265
ATAC	EVT-p20-3	CT27	EVT	20	112071271	63345877	61477001
ATAC	EVT-p20-4	CT27	EVT	20	106179852	66969936	65266220
ATAC	EVT-p20-5	CT27	EVT	20	121972253	78067240	76514380
ATAC	ATAC_CT29_EVT_D8_1	CT29	EVT	14	168637772	123267580	121055998
ATAC	ATAC_CT29_EVT_D8_2	CT29	EVT	14	146341521	108673070	106944846
ATAC	ATAC_CT29_EVT_D8_3	CT29	EVT	17	181483815	129070806	126662556
ATAC	ATAC_CT29_Stem_1	CT29	Stem	14	111534611	81667882	80631768
ATAC	ATAC_CT29_Stem_2	CT29	Stem	14	128764891	95793013	94372271
ATAC	ATAC_CT29_Stem_3	CT29	Stem	17	160153706	117960034	116548578
Hi-C	Arima_HiC_EVT_1	CT27	EVT	18	1117330109	1111929122	760946719
Hi-C	Arima_HiC_EVT_2	CT27	EVT	18	1327992815	1323004316	920613291
Hi-C	Arima_HiC_EVT_3	CT27	EVT	18	722965154	715809905	485102621
Hi-C	Arima_HiC_Stem_1	CT27	Stem	19	996204605	986444929	671127103
Hi-C	Arima_HiC_Stem_2	CT27	Stem	19	933426628	924440626	627646921
Hi-C	Arima_HiC_Stem_3	CT27	Stem	19	989785113	982251960	666651593
Hi-C	HiC_CT29_EVT_1	CT29	Stem	14	915496566	827397553	572030028
Hi-C	HiC_CT29_EVT_2	CT29	Stem	17	1266050410	1136608841	736903486
Hi-C	HiC_CT29_EVT_3	CT29	Stem	17	1015862203	911139576	612659673
Hi-C	HiC_CT29_Stem_1	CT29	Stem	14	1063631380	958570699	665896406
Hi-C	HiC_CT29_Stem_2	CT29	Stem	17	933049165	841753086	583833369
Hi-C	HiC_CT29_Stem_3	CT29	Stem	17	1106869146	997974938	687319070
RNA-seq	CT-27-EVT-RNA	CT27	EVT	21	49333430	49332361	34987983
RNA-seq	CT-27-Stem-RNA	CT27	Stem	21	39679032	39678249	29424334
RNA-seq	CT29-EVT-A-RNA	CT29	EVT	14	96319477	96314156	64825295
RNA-seq	CT29-EVT-B-RNA	CT29	EVT	14	122652172	122644344	86461987
RNA-seq	CT29-Stem-A-RNA	CT29	Stem	14	109984885	109979183	71872339
RNA-seq	CT29-Stem-B-RNA	CT29	Stem	14	121078416	121070107	73082878
RNA-seq	CT27-p16-Stem-RNA	CT27	Stem	16	43064058	42745872	33200518
RNA-seq	CT27-Stem-p21-RNA	CT27	Stem	21	41873328	41340116	30591395
RNA-seq	EVT-p19-CT27-RNA	CT27	EVT	19	43202183	42899693	30852578
RNA-seq	EVT-p20-RNA	CT27	EVT	20	46254687	46150551	28692831
RNA-seq	CT-29-EVT-A	CT29	EVT	18	42332238	42331105	31470071
RNA-seq	CT-29-Stem-A	CT29	Stem	17	53265472	53263675	38214442
RNA-seq	CT27-EVT-D0-A-RNA	CT27	Stem	17	71929749	71927490	61354394
RNA-seq	CT27-EVT-D0-B-RNA	CT27	EVT	18	62365942	62361659	44670861
RNA-seq	CT27-EVT-D3-A-RNA	CT27	EVT	19	95741939	95736977	58615925
RNA-seq	CT27-EVT-D3-B-RNA	CT27	EVT	19	84593197	84588618	66132684
RNA-seq	CT27-EVT-D3-C-RNA	CT27	EVT	19	79127746	79122720	44267609
RNA-seq	CT27-EVT-D6-A-RNA	CT27	EVT	18	88214727	88210146	64002841
RNA-seq	CT27-EVT-D6-B-RNA	CT27	EVT	18	88344890	88342192	68135889
RNA-seq	CT27-EVT-D6-C-RNA	CT27	EVT	18	106715692	106710981	66988360

## Sheet: Supp Data 2
Supplementary Data 2: Differential gene expression in EVT cells vs Stem state cells. P values estimated by a Wald test followed by Benjamini and Hochberg procedure to adjust for multiple testing implemented in DESeq2.
Gene ID	log2 Fold Change	p value	adjusted p value	Counts EVT	Counts Stem
CSH1	18.0963	6.6684e-115	2.19308e-112	386744	1.47
CSH2	14.6148	5.98547e-81	8.30853e-79	105729	4.5
SLC16A9	12.5061	3.91436e-43	1.66026e-41	955.85	0
FHOD3	12.1665	4.75697e-78	6.16301e-76	4102.87	1.12
CSHL1	11.1272	3.06607e-22	4.69508e-21	367.33	0
ADAM12	10.9939	1.25493e-70	1.27746e-68	61527.2	31.15
MAMDC2	10.7042	1.31923e-88	2.22057e-86	8071.25	4.57
DIO2	10.551	1.63131e-77	2.07575e-75	94402	63.67
LAMA4	9.9279	0	0	30268.6	31.53
PDE6H	9.76271	1.02664e-199	1.99513e-196	6560.8	7.19
NLRP9	9.6724	1.67701e-27	3.39451e-26	134.65	0
HTRA4	9.48131	6.91197e-115	2.23875e-112	211780	296.72
LIPK	9.29139	2.58991e-25	4.65248e-24	143.79	0.17
NCKAP5	9.27278	5.52267e-23	8.80373e-22	103.17	0
PTH1R	9.16223	3.0676e-47	1.5006e-45	680	1.39
ARL14EPL	9.0662	1.2368e-18	1.51687e-17	150.97	0.27
NOTUM	9.026	1.03002e-208	2.44653e-205	66201.5	126.71
LRRC32	8.49917	6.99786e-233	2.49322e-229	24986.3	69.1
ZG16B	8.3714	4.85602e-30	1.15086e-28	205.19	0.49
SERPINB4	8.30932	3.23217e-18	3.86432e-17	52.4	0
VCAN	8.13597	7.38337e-96	1.46143e-93	2227.07	8.32
VEPH1	8.13206	7.49707e-38	2.54389e-36	261.43	1.96
ATOH8	8.02642	1.97871e-28	4.2597e-27	181.6	0.73
MYL4	8.01453	5.01496e-80	6.7003e-78	1356.13	5.35
ANKRD26P3	8.0059	0.000159154	0.000537733	42.29	0
FLT4	7.97735	1.18679e-100	2.69894e-98	5583.44	22.43
PLA2G7	7.94428	1.74937e-82	2.52677e-80	903.13	3.52
HAPLN3	7.90755	0	0	9122.87	37.63
AP000295.9	7.86819	3.61465e-06	1.53071e-05	38.45	0
ISM2	7.69013	5.81749e-136	3.03318e-133	194236	940.56
CD7	7.65978	2.64804e-42	1.08235e-40	218.63	1.06
MT1M	7.64316	1.05674e-15	1.06355e-14	45.43	0.09
NBPF13P	7.60138	1.05171e-41	4.18668e-40	341.16	1.88
ACAN	7.59661	8.54896e-30	1.98212e-28	14078.3	72.52
PQLC2L	7.56756	3.7378e-31	9.30185e-30	196.94	1.21
FSTL3	7.52035	7.80723e-128	3.27245e-125	360764	1964.95
IFIT3	7.48913	5.52985e-78	7.07854e-76	1286.82	7.31
SPDYE8P	7.47983	4.10659e-37	1.36123e-35	196.7	0.96
UBE2U	7.45274	3.9042e-16	4.04557e-15	38.14	0.13
ITLN1	7.38503	1.86596e-07	9.19729e-07	91.7	0.69
C10orf90	7.28334	5.9392e-15	5.66796e-14	25.8	0
WIPF1	7.27912	1.04514e-58	7.52253e-57	3613.95	24.16
EBI3	7.26618	6.82153e-159	6.34017e-156	7307.61	47.28
MT1H	7.19866	1.0643e-46	5.17083e-45	1235.29	9.04
SCUBE1	7.19604	6.74953e-112	1.94979e-109	2231	15.19
MALRD1	7.17316	7.67123e-12	5.85253e-11	24.23	0
LAIR2	7.11092	1.4613e-33	4.12657e-32	234.26	2.02
GPR1	7.08205	6.09944e-59	4.43496e-57	3564.18	26.35
RP11-81B10.2	7.02081	0.000514798	0.00159838	21.31	0
RFPL4B	6.98084	3.49007e-16	3.63229e-15	55.74	0.62
PALM2-AKAP2	6.94192	9.4594e-14	8.30105e-13	600.79	4.9
SLC8A3	6.93922	5.88467e-57	3.99354e-55	363.55	3.75
DLX6	6.93819	2.11801e-91	3.74187e-89	706.88	6.5
IFI27	6.91266	7.44621e-115	2.37579e-112	5112.83	42.94
GPR150	6.89363	4.49697e-11	3.18528e-10	27.08	0.09
ALOX5AP	6.87301	3.97041e-15	3.83531e-14	51.48	0.52
DDX43P1	6.85384	0.00141849	0.00406312	19	0
PAPPA	6.84337	1.84199e-17	2.0856e-16	4850.84	42.43
YWHABP1	6.82768	3.3115e-09	1.96529e-08	36.98	0.41
PLXDC2	6.81916	1.69378e-220	5.17255e-217	18818.2	166.3
LINC00890	6.78221	7.93091e-12	6.03987e-11	50.25	0.32
ANKRD30A	6.74584	3.58197e-16	3.72431e-15	69.25	0.56
GH2	6.73809	1.40845e-44	6.352e-43	730.64	7.17
POSTN	6.70598	1.79918e-12	1.44645e-11	75.76	0.72
ASH2LP1	6.68005	1.49044e-10	1.00635e-09	17.09	0
ANTXR2	6.64911	1.10666e-184	1.57714e-181	11525.6	115.35
SLC6A2	6.60677	1.59717e-148	1.13809e-145	3475.13	34.95
MUCL1	6.55779	2.2807e-11	1.66853e-10	67.75	0.72
COL21A1	6.54923	2.41359e-91	4.22912e-89	15714	168.84
IGKC	6.53529	5.07453e-12	3.9261e-11	21	0.18
C15orf48	6.52492	4.08982e-138	2.30074e-135	13602.1	148.51
RP11-807H22.6	6.50529	7.39609e-11	5.14501e-10	20.92	0.17
KRT8P38	6.45638	7.37093e-09	4.23685e-08	14.46	0
RP11-630H24.4	6.45559	1.19549e-09	7.39256e-09	14.29	0
RET	6.41367	9.21578e-30	2.13441e-28	151.59	3.35
CPXM1	6.3881	9.91818e-35	2.97782e-33	143.18	1.86
C9orf129	6.38433	4.29527e-09	2.51976e-08	13.55	0
MMP12	6.37824	1.66842e-10	1.12086e-09	13.92	0
TNFRSF18	6.36973	8.32876e-09	4.75291e-08	13.24	0
HTRA1	6.35488	2.99532e-20	4.04585e-19	3924.76	47.78
EGF	6.35198	6.21589e-24	1.03891e-22	90.41	2.3
GPR146	6.31802	1.3825e-45	6.52399e-44	1556.88	20.29
FLT1	6.30338	5.08902e-135	2.59019e-132	13247.4	168.44
LVRN	6.28071	7.67651e-82	1.09401e-79	8391.23	107.92
PRUNE2	6.27625	1.40679e-42	5.80559e-41	3040.74	40.04
CPED1	6.25042	1.29158e-97	2.65481e-95	1495.03	20.22
PLCD4	6.24116	3.09199e-94	5.90156e-92	7595.22	100.65
AGTR1	6.23573	0.00936757	0.0226682	12.36	0
SLCO4A1	6.22737	5.89218e-116	2.03157e-113	21276.7	283.66
MAG	6.22511	4.32168e-12	3.36679e-11	27.56	0.83
PPATP1	6.20065	2.19202e-07	1.07302e-06	12.11	0
TFAP2B	6.1841	3.655e-12	2.87042e-11	22.84	0.17
HIRAP1	6.16241	5.14916e-06	2.1361e-05	11.67	0
IL20RA	6.161	9.69459e-55	6.13139e-53	867.23	12.03
CDR1	6.12226	9.51648e-06	3.83042e-05	11.51	0
MMP2	6.11945	4.30358e-129	1.91662e-126	201184	2892.97
FAT2	6.11336	1.76589e-94	3.40085e-92	22703.6	327.7
TFEC	6.10025	3.48744e-14	3.14296e-13	43.68	0.4
PM20D1	6.09367	1.98894e-06	8.71795e-06	11.06	0
RPL24P8	6.081	1.06458e-08	6.01895e-08	15.8	0.1
SERPINB12	6.07896	3.62453e-20	4.85778e-19	56.37	0.7
SLC6A4	6.07869	3.33953e-123	1.27481e-120	2814.72	42.15
ITGA1	6.06424	1.67533e-154	1.43254e-151	40838.1	610.6
CH17-296N19.1	6.04688	3.45229e-11	2.47235e-10	21.32	0.4
CSF2RB	6.04172	5.44657e-149	4.01487e-146	36969.8	561.77
CFAP99	6.00207	5.81226e-12	4.48066e-11	20.12	0.12
RP1-253B10.1	5.97521	1.34395e-09	8.25561e-09	14.51	0.17
DPT	5.97382	8.90443e-05	0.000312408	10.23	0
RTP4	5.97075	4.03422e-09	2.37378e-08	10.39	0
TLL1	5.96286	0.000440697	0.00138439	10.59	0
AQP9	5.93859	5.27217e-10	3.37637e-09	32.51	0.47
DLX5	5.91356	8.45383e-213	2.25897e-209	1898.68	31.39
SPDYE9P	5.88296	1.11491e-30	2.73006e-29	196.22	3.04
CEACAMP7	5.84074	3.25554e-06	1.38854e-05	9.5	0
AL513523.1	5.83513	3.42447e-09	2.02896e-08	33.43	0.62
AL513523.2	5.83513	3.42447e-09	2.02896e-08	33.43	0.62
DEFA1B	5.81439	0.0534514	0.10485	9.24	0
ADAMTSL1	5.79781	5.52931e-14	4.91886e-13	80.72	1.52
MYO7B	5.78498	8.55598e-21	1.19543e-19	190.83	3.82
GBP1	5.77757	1.68668e-63	1.40845e-61	707.53	14.98
PAEP	5.77577	9.52886e-08	4.87784e-07	518.55	9.44
MMEL1	5.76897	3.84992e-06	1.62391e-05	12.64	0.13
SERPINE2	5.75725	2.00143e-90	3.45036e-88	11040	205.3
THSD7B	5.73382	4.90456e-07	2.31311e-06	9.56	0
PIPOX	5.71069	1.13132e-37	3.82661e-36	2063.2	38.73
COL11A1	5.70809	5.12708e-10	3.29134e-09	31.05	0.59
CXCR4	5.70266	4.63954e-60	3.50458e-58	434.52	8.69
ARHGAP6	5.69021	2.43727e-08	1.32641e-07	26.69	0.48
FAM231B	5.68914	0.000121104	0.00041695	8.43	0
SIT1	5.67513	6.31415e-09	3.65001e-08	18.1	0.54
IL10RA	5.65292	3.16256e-26	5.90446e-25	608.74	12.89
DPEP1	5.63644	3.90765e-06	1.64664e-05	12.53	0.4
NPTX2	5.63555	1.90726e-06	8.37195e-06	16.07	0.28
IFIT1	5.61323	7.1456e-83	1.03913e-80	4906.51	100.22
FBXO36P1	5.61277	1.0261e-05	4.1177e-05	8.04	0
PSG9	5.60157	2.03064e-32	5.42614e-31	5190.57	107.36
PDIA2	5.60014	2.38652e-73	2.67102e-71	446.86	10.34
KRTAP17-1	5.58732	4.09963e-07	1.94751e-06	7.95	0
LHFP	5.58366	3.90448e-130	1.77588e-127	5642.88	117.83
BATF2	5.5823	8.44818e-28	1.75507e-26	216.45	5.21
DHX58	5.579	5.10655e-72	5.43098e-70	503.49	10.34
TCAM1P	5.56319	4.88498e-14	4.36565e-13	377.95	8.01
TLE6	5.55978	6.9893e-49	3.62646e-47	486.5	9.97
CTB-60B18.15	5.55603	7.36668e-13	6.07787e-12	37.83	0.66
PLAC8	5.53849	7.08452e-66	6.25809e-64	8110.07	174.54
SYT9	5.53807	1.23137e-16	1.32677e-15	62.64	1.47
AC008132.14	5.52995	0.000312344	0.00100648	7.46	0
PSMB9	5.52617	1.72454e-34	5.08488e-33	336.07	7.24
MT1G	5.51154	6.28812e-29	1.38865e-27	1061.48	23.53
HBZ	5.51042	2.26672e-08	1.23991e-07	24.38	0.46
PARP9	5.49773	1.53428e-205	3.27983e-202	3968.41	88.98
PCDH10	5.48167	4.59022e-31	1.13967e-29	232.65	5.23
SPDYE11	5.47152	2.89309e-30	6.97244e-29	174.97	3.72
AC003958.6	5.46668	1.67387e-07	8.31181e-07	14.22	0.35
RGS18	5.45513	2.78653e-06	1.19782e-05	13.19	0.15
RP11-339F13.2	5.44093	6.94745e-08	3.61616e-07	14.04	0.27
CPLX3	5.43772	2.01105e-08	1.10771e-07	18.01	0.28
FGG	5.43048	2.99192e-05	0.000113643	7.25	0
DLGAP2	5.42644	2.26901e-06	9.8707e-06	8.71	0.09
TMC3	5.41748	1.38092e-68	1.29474e-66	1337.39	30.78
CHSY3	5.40294	1.46601e-17	1.67229e-16	39.45	0.92
PPP4R4	5.39927	1.39145e-24	2.40267e-23	305.21	7.85
CCDC85A	5.37792	3.77321e-07	1.80246e-06	13.34	0.19
ITIH3	5.37753	2.45894e-07	1.19683e-06	15.69	0.75
AC009133.22	5.37704	0.0675721	0.127639	42.33	1.02
PSG2	5.37665	1.49205e-86	2.39816e-84	10501.3	253.65
VGLL3	5.37074	3.83595e-71	3.98063e-69	37898.2	917.18
DEFA9P	5.36005	3.1082e-05	0.00011785	6.71	0
PSG6	5.35307	2.11063e-69	2.02328e-67	10671.9	260.84
EPSTI1	5.35281	3.06994e-113	9.51103e-111	3547.48	87.28
KRTAP4-16	5.34471	3.34837e-05	0.000126329	6.61	0
IL22RA2	5.32742	2.07721e-07	1.01869e-06	9.28	0.17
HLA-G	5.32614	2.83003e-55	1.81674e-53	124002	3090.56
CDHR1	5.31751	6.5584e-24	1.09435e-22	96.28	2.93
ADGRG6	5.29965	5.08144e-237	2.17252e-233	52771.4	1339.4
GPR32	5.29492	5.05892e-70	4.96076e-68	17466.3	445.58
PSG3	5.29182	3.00154e-26	5.61365e-25	19406	495.78
TRAC	5.28439	3.46274e-07	1.65859e-06	8.86	0.09
ACVRL1	5.28144	1.2049e-41	4.76983e-40	3336.26	86.35
TNFRSF8	5.24805	3.84788e-20	5.1378e-19	474.04	12.43
CADPS2	5.24055	2.70168e-21	3.89702e-20	93.84	2.84
OAS2	5.23488	1.61e-27	3.26536e-26	781.1	20.68
SPATA9	5.22406	9.30245e-22	1.38288e-20	62	1.99
C1QA	5.21044	5.02405e-05	0.000184281	9	0.12
DDX60	5.20338	9.55959e-76	1.18125e-73	3689.49	100.73
PSG1	5.20101	1.79494e-77	2.27044e-75	2754.47	75.52
MEPE	5.19849	7.07928e-06	2.89468e-05	8.3	0.08
RP11-483E23.2	5.19786	0.0015129	0.00431332	6.1	0
OAS1	5.19196	1.45214e-21	2.12765e-20	423.11	12.03
HCG4P8	5.18959	1.84708e-11	1.35874e-10	606.44	16.46
TMEM200A	5.182	1.09614e-24	1.90195e-23	285.52	8.24
AMIGO2	5.1784	8.04999e-153	6.61864e-150	1631.13	45.12
LGALS3BP	5.17431	4.52013e-183	6.03917e-180	11510	320.21
CTSO	5.1729	4.68804e-81	6.59317e-79	698.01	19.56
U82695.9	5.17197	1.54434e-07	7.70082e-07	17.44	0.47
RP11-104D21.1	5.17084	3.48145e-07	1.66701e-06	11.73	0.32
NDP	5.15261	3.29209e-06	1.40133e-05	37.42	0.92
MYL3	5.15035	1.4654e-09	8.96559e-09	27.81	0.75
TCHHL1	5.14491	4.21497e-16	4.35512e-15	46.49	1.41
PTPRN2	5.14301	0.00449204	0.0116721	6.22	0
VWF	5.13765	1.7924e-70	1.79888e-68	1125.96	33.48
TTR	5.12016	2.17759e-13	1.86425e-12	811.3	23.37
CHRM5	5.11883	1.18287e-109	3.20079e-107	3521.31	101.16
PRDM8	5.10817	7.85307e-06	3.20006e-05	8.09	0.07
COPZ2	5.10645	1.00124e-34	3.0019e-33	342.26	10.05
CDH16	5.09897	0.000155041	0.00052483	6.44	0
TGFB2	5.09818	9.41451e-47	4.58437e-45	653.49	22.34
ANKRD19P	5.09044	4.26893e-46	2.04154e-44	457.2	14.61
GGTLC3	5.08415	0.00899701	0.0218954	5.58	0
ROBO4	5.07919	0.000443883	0.00139337	8.46	0.13
PDCD4	5.07346	9.17818e-70	8.88046e-68	10458.5	311.64
SFTPD	5.07206	3.06149e-11	2.20652e-10	72.84	2.06
SLC25A15	5.07082	6.02511e-122	2.25963e-119	21411.6	636.94
SERPINB2	5.06428	1.83154e-21	2.66891e-20	317.97	10.38
UBA7	5.0603	8.83879e-46	4.20817e-44	545.97	17.37
PDCD1LG2	5.05575	1.28491e-84	1.93433e-82	1647.8	49.63
SLC15A3	5.05076	2.68561e-75	3.26194e-73	590.85	17.72
CLCA1	5.04698	6.54956e-06	2.68681e-05	7.59	0.18
MRLN	5.03667	2.82018e-42	1.14833e-40	303.92	9.02
CTD-2193P3.1	5.02899	0.00209132	0.00582037	5.3	0
APOL3	5.02416	1.74316e-16	1.8576e-15	49.47	1.97
TFPI	5.01829	3.35778e-98	6.96886e-96	60179.8	1858.15
CEACAMP11	5.01518	0.000275897	0.000896057	5.44	0
CFAP58	5.0112	8.83828e-20	1.15912e-18	63.47	2.82
GPR132	4.96375	8.91353e-69	8.43118e-67	339.47	10.74
RP5-860F19.8	4.9608	0.00387582	0.0102212	5.2	0
AL365273.1	4.94132	3.93061e-05	0.000146768	78.02	2.63
SLC6A11	4.93597	9.16948e-100	1.97996e-97	8944.35	291.55
CH17-472G23.1	4.93279	2.94726e-05	0.000112026	26.99	0.83
CEACAMP8	4.9169	0.000753242	0.00227398	5.04	0
FRMD3	4.89699	1.20632e-26	2.30452e-25	224.15	8.01
RP5-875O13.7	4.8819	1.44031e-07	7.20899e-07	12.5	0.37
RP11-73B8.2	4.87969	5.02399e-05	0.000184281	4.77	0
CTD-2008P7.7	4.86976	0.000147028	0.000499605	15.23	0.46
RP11-354B3.1	4.86652	0.00406582	0.0106631	4.86	0
RP11-323I14__A.1	4.86394	0.00121728	0.00353318	4.87	0
SPDYE10P	4.86142	1.68875e-07	8.37793e-07	164.16	5.57
SYNE3	4.85628	5.60219e-128	2.39516e-125	6426.95	221.88
BGN	4.83395	3.09696e-56	2.06887e-54	1664.58	58.45
DDX60L	4.82607	5.13084e-121	1.85902e-118	3153.14	111.06
MCAM	4.81752	6.33128e-93	1.14698e-90	48325.6	1714.19
RP11-369J21.11	4.81507	1.12815e-05	4.50203e-05	13.18	0.58
LEP	4.80898	1.18688e-11	8.88997e-11	29952	1068.67
PSMB8	4.80649	1.71433e-26	3.24598e-25	504.97	17.93
URGCP-MRPS24	4.80635	0.0142823	0.0330317	4.62	0
SAMD9	4.80232	2.71986e-11	1.96826e-10	384.57	13.79
NTN4	4.79274	2.01897e-45	9.42349e-44	1651.68	59.99
PSG10P	4.78859	2.59576e-09	1.55782e-08	24.19	0.94
ID4	4.78382	1.74192e-45	8.16603e-44	332.55	11.8
CH17-78J1.1	4.7786	0.000687751	0.00209163	4.56	0
LYG2	4.76627	7.22834e-06	2.95337e-05	6.53	0.11
DMRTA1	4.76355	0.00117202	0.00341571	4.52	0
COL27A1	4.76139	4.49304e-64	3.84191e-62	2041.45	75.29
GOLGA6L6	4.75334	0.0044404	0.0115491	4.4	0
GH1	4.75148	0.000515261	0.00159935	6.22	0.25
CXCL12	4.74595	0.00100211	0.00295846	4.43	0
GPC4	4.74351	7.14024e-72	7.55012e-70	2303.13	85.53
TACR3	4.72822	9.9527e-55	6.27607e-53	456.45	16.76
IGLV1-40	4.72771	3.10987e-06	1.32933e-05	8.53	0.19
DHX9P1	4.7262	1.68125e-07	8.34457e-07	16.37	0.72
RP1-232L24.4	4.7228	0.00270644	0.00735702	4.29	0
PSPC1P1	4.70224	4.34842e-05	0.000161382	6.06	0.18
GGTLC5P	4.6978	0.000646579	0.00197541	8.5	0.35
LIPF	4.69046	0.0548878	0.107164	4.57	0
RPS4XP13	4.68888	0.000193584	0.000646196	4.17	0
CACNA1I	4.67931	0.00114298	0.00333837	4.28	0
IFIT2	4.67626	2.42138e-52	1.41426e-50	609.43	23.75
SPON2	4.6743	2.63973e-39	9.56431e-38	612.18	24.21
APOBEC2	4.67295	2.14956e-16	2.26695e-15	450.21	17.93
FN1	4.66757	7.16978e-164	7.2985e-161	332881	13097.9
RP11-420L9.2	4.65689	7.47076e-18	8.69366e-17	38.43	1.47
CHL1	4.65358	0.00482336	0.0124573	6.06	0.16
FCN1	4.65267	2.18967e-19	2.80458e-18	227.4	8.96
OR52K3P	4.65136	0.00156628	0.00445246	5.83	0.18
PSG4	4.6406	7.2221e-30	1.68913e-28	4045.59	162.77
RP11-666A1.4	4.63487	0.000310256	0.00100023	5.67	0.1
CTD-3214H19.16	4.63227	0.0544338	0.106462	4.05	0
AGXT2	4.62978	6.03724e-05	0.000218116	7.93	0.37
RP11-578F21.4	4.62316	0.0585273	0.113139	4.08	0
SPARC	4.60233	8.44621e-112	2.4074e-109	105153	4328.86
SOWAHD	4.60086	6.9242e-62	5.51973e-60	460.71	18.6
IFIT5	4.59748	4.78037e-83	6.99931e-81	1463.47	60.1
GNAL	4.59424	1.16347e-31	3.00742e-30	358.79	15.24
AC007040.11	4.59355	3.75166e-28	7.95628e-27	996.33	42.06
CXCL10	4.58355	0.011217	0.0266517	4	0
AC004754.3	4.57792	0.0633475	0.12092	3.95	0
PDE4B	4.5747	8.49476e-08	4.37572e-07	19.45	1.36
MEF2C	4.5725	1.09384e-10	7.48254e-10	51.61	3.28
OR2AT2P	4.57236	0.00155878	0.0044329	7.37	0.19
SERPINI2	4.55908	0.00195202	0.00546038	5.4	0.09
SPATA31A5	4.556	0.00787213	0.0194187	5.3	0.09
CSGALNACT1	4.55425	7.32663e-106	1.80025e-103	9638.64	410.63
CETP	4.55332	0.000259543	0.000846415	11.57	0.67
SAMD9L	4.55028	2.70669e-13	2.30155e-12	85.13	6.6
PGLYRP4	4.53774	0.00502756	0.0129378	4.1	0
PCOLCE2	4.53541	4.52669e-58	3.17269e-56	2527.2	109.26
SLC16A4	4.52896	2.98306e-110	8.28168e-108	7031.09	305.57
NGFR	4.52812	8.71478e-09	4.9632e-08	346.9	14.94
PSG5	4.52758	3.87222e-28	8.2038e-27	9363.24	406.59
RP11-481H12.1	4.52661	8.41321e-05	0.000296536	7.32	0.39
RP11-71C5.2	4.52551	0.00510265	0.0131137	3.76	0
ATP8A2P1	4.5248	0.00105035	0.00308975	3.82	0
NIPAL2	4.51525	5.88659e-34	1.69137e-32	515.13	22.73
THBD	4.51279	8.43877e-10	5.2809e-09	44.34	1.93
PDE10A	4.5106	6.89814e-07	3.19043e-06	335.78	14.85
RASGRF2	4.50964	1.89439e-272	1.01241e-268	5203.83	228.74
AC090505.5	4.50919	9.32147e-11	6.41962e-10	37.42	1.53
RP5-862K6.4	4.50642	5.06128e-05	0.000185615	5.24	0.1
TRIM50	4.50635	0.00285134	0.00772243	3.95	0
CRISPLD1	4.49727	6.09498e-26	1.12031e-24	2906.39	128.9
AIF1	4.49341	5.58423e-05	0.000203259	10.32	0.45
DGKI	4.49263	4.8857e-05	0.000179576	111.04	5.17
GKN1	4.49257	0.0397824	0.081521	3.76	0
FAM132A	4.48523	1.09455e-22	1.71919e-21	213.95	9.93
MT1L	4.48059	2.7761e-27	5.53589e-26	137.37	5.96
RP11-48B3.2	4.46831	0.0167027	0.0380087	3.68	0
CTD-2287O16.3	4.46739	0.00080845	0.00242796	9.02	0.29
OR52V1P	4.46619	0.012989	0.0303426	3.69	0
2023-09-03	4.4607	3.54246e-72	3.78636e-70	5910.43	268.74
DTX3L	4.45427	8.69686e-103	2.0657e-100	4796.31	219.73
TMEM176A	4.45307	2.74325e-12	2.17033e-11	42.57	2.04
TPT1P2	4.45253	0.00325973	0.00871696	3.58	0
TDRD6	4.45245	7.51005e-05	0.000267081	70.86	3.58
ANGPTL4	4.44481	3.19243e-45	1.48036e-43	510.99	22.85
AC069513.1	4.43345	0.000227474	0.000750304	16.75	0.8
TBC1D3F	4.43299	0.0334785	0.070205	3.47	0
TNNI2	4.42963	2.6344e-19	3.35211e-18	557.98	26.09
FAM163A	4.42593	3.68323e-20	4.93027e-19	97.88	4.43
PCED1B	4.42011	6.88642e-34	1.96806e-32	111.18	5.27
TM4SF1	4.41289	9.89881e-08	5.05632e-07	56.57	2.67
DEFA8P	4.40966	0.0103162	0.0246982	3.5	0
ZNF648	4.40815	2.5916e-12	2.05264e-11	34.13	1.69
ADAM28	4.4009	8.35564e-39	2.95237e-37	218.31	11.03
NANOS2	4.39455	9.86865e-05	0.000343642	14.32	0.68
TTC29	4.39144	0.0086494	0.0211336	3.89	0
TM4SF4	4.38978	0.00132245	0.00381049	3.9	0
RP1-302G2.5	4.38966	5.08081e-11	3.58221e-10	38.69	1.67
OR6E1P	4.38851	0.00323299	0.00866061	6.45	0.19
C1orf100	4.38228	4.27601e-05	0.00015886	6.26	0.15
MDGA1	4.37628	2.51993e-16	2.6445e-15	29.45	1.55
BTLA	4.37401	0.00481476	0.0124411	3.48	0
CCR1	4.3689	3.52895e-94	6.67595e-92	8660.06	420.21
NCAPD2P1	4.35878	0.00244984	0.00673559	4.7	0.09
PALM2	4.35198	5.50774e-07	2.57973e-06	51.52	3
NFASC	4.35112	5.28998e-05	0.000193438	196.11	10.25
TCP11	4.35037	0.0363085	0.0752318	3.41	0
LIPM	4.34727	0.000125142	0.000429744	6.44	0.21
SLC6A19	4.34077	4.98188e-07	2.34731e-06	1948.07	96.34
CYTIP	4.33869	6.48539e-10	4.1078e-09	27.64	2.18
FBN1	4.33517	1.7221e-47	8.48234e-46	4128.54	205.35
SEMA3E	4.33346	2.79341e-36	9.0614e-35	448.46	23.16
RP11-814E24.1	4.33191	0.00220588	0.00611439	4.73	0.17
RIMBP3	4.33188	1.17925e-16	1.27382e-15	735.63	36.96
GRIN2B	4.33094	1.93383e-07	9.52085e-07	65.71	2.94
RPS26P21	4.3294	2.457e-14	2.2398e-13	39.48	2.19
PSG11	4.32842	6.12544e-45	2.81599e-43	513.39	25.8
NPR1	4.32521	1.52204e-26	2.89215e-25	792.94	39.43
AMD1P1	4.31938	0.00342281	0.00912565	3.33	0
KCNK13	4.31529	2.18139e-05	8.39753e-05	36.92	2.03
RP11-69H7.2	4.31402	6.77819e-08	3.53064e-07	38.14	2.56
OPCML	4.30205	0.0237104	0.0517413	3.57	0
ERAP2	4.30131	4.00635e-07	1.90574e-06	666.09	33.84
NCF1C	4.29899	5.72334e-09	3.32016e-08	23.7	1.14
GC	4.28635	0.033534	0.0703075	3.14	0
TMEM155	4.28256	3.0894e-19	3.91942e-18	51.12	3.29
PARP14	4.28085	2.93566e-81	4.156e-79	7741.88	399.06
IFNL2	4.27783	0.0161575	0.0369135	3.18	0
OR9K1P	4.27362	0.00701306	0.0174934	3.16	0
GPC3	4.27321	8.54417e-133	3.97063e-130	1227.69	64.17
DAZL	4.27013	1.56312e-08	8.69046e-08	18.59	0.91
APOL6	4.26507	3.05519e-125	1.18747e-122	6529.67	339.72
OR2AT4	4.26363	0.00570683	0.0145232	6.01	0.19
RP11-22N12.2	4.25826	0.00303814	0.00819203	3.18	0
ADAMTS20	4.25819	4.16362e-27	8.2033e-26	30122	1574.45
ZPLD1	4.25561	8.41983e-21	1.17795e-19	321.26	17.48
SPOCK1	4.25489	0.00683666	0.0171033	6.51	0.2
PRSS41	4.24266	4.60819e-28	9.70535e-27	100.14	5.31
DEFT1P	4.24234	0.0416627	0.0847729	3.02	0
GNG4	4.23479	1.70543e-28	3.69371e-27	1895.69	100.8
AC026150.6	4.22893	0.0441391	0.0889875	3.08	0
KCNA1	4.21691	0.0565775	0.110031	3.4	0
FAM179A	4.21516	5.17695e-151	3.95242e-148	785.68	42.57
RYR2	4.21274	0.00232607	0.00642766	7.55	0.22
FAM26F	4.19864	4.95091e-17	5.4639e-16	54.36	3.86
PAPPA2	4.19558	4.3145e-06	1.80704e-05	298.86	16.42
ARHGAP31	4.19365	6.04399e-146	4.03757e-143	11550.6	632.62
GCNT1P3	4.19282	6.74528e-07	3.12379e-06	19.89	1.2
CRYGN	4.1915	6.29976e-10	3.9997e-09	50.76	2.55
PADI1	4.18867	3.08149e-30	7.4098e-29	765.99	42.82
CXCR6	4.18761	1.07686e-34	3.20612e-33	8159.26	447.38
LBP	4.18721	6.87452e-07	3.18019e-06	191.37	10.55
PPIAP11	4.18227	0.0130948	0.0305765	2.96	0
RPS27AP6	4.17088	0.00768839	0.0190137	2.98	0
CCK	4.16927	0.0469683	0.0939389	22.31	1.28
JAZF1	4.14942	3.29554e-56	2.18785e-54	894.98	50.75
RP1-34B20.4	4.1476	2.46304e-05	9.42746e-05	7.77	0.44
CYP2A7	4.14099	0.011185	0.0265845	3.36	0
RAD17P2	4.13881	0.00259328	0.00707731	5.54	0.27
OR1L8	4.13573	0.000922851	0.00274225	5.63	0.41
IGLV1-41	4.13522	0.0117685	0.0278045	2.93	0
RP11-26H16.4	4.13369	0.000348	0.00111315	7.17	0.28
COL4A1	4.12617	1.24105e-59	9.2118e-58	254141	14554
RP11-506B6.7	4.11859	7.95866e-07	3.65955e-06	16.18	0.71
ADAM19	4.11397	9.65442e-75	1.15297e-72	117642	6793.76
NUTF2P5	4.11301	0.00572365	0.0145625	5.66	0.45
PLB1	4.1128	4.82426e-68	4.50341e-66	1161.28	67.15
USP17L11	4.10689	0.0545782	0.106686	2.74	0
RPS12P28	4.10647	0.0547946	0.107001	2.86	0
OAS3	4.10292	9.77613e-20	1.27741e-18	691.19	40.87
CASP4	4.0995	1.79186e-35	5.60827e-34	4425.51	258.23
FAM167B	4.09579	3.676e-12	2.8848e-11	28.32	1.63
DAPP1	4.09575	1.86236e-39	6.85228e-38	2639.71	154.74
ZNF322P1	4.09297	0.176429	0.280995	2.82	0
DSEL	4.08636	2.83037e-32	7.55366e-31	17718	1043.6
GPR78	4.08429	1.74277e-97	3.54811e-95	4034.16	238.17
MX1	4.08096	2.58019e-33	7.21004e-32	5607.61	330.93
KCNQ2	4.07932	0.0423523	0.0859715	4.82	0
GDPD4	4.07548	1.32532e-11	9.89223e-11	194.9	11.44
PTGER3	4.07291	6.32251e-20	8.35329e-19	278.64	16.4
TAP2	4.0715	2.73087e-57	1.86511e-55	5765.43	342.1
CYS1	4.06419	1.44102e-64	1.24212e-62	1239.42	74.5
ASCL2	4.05748	5.39585e-87	8.73842e-85	8749.59	524.86
KCNA10	4.0534	0.000926772	0.00275238	5.23	0.4
RP11-293G6__B.8	4.04685	0.0232271	0.0508007	2.66	0
NR2E1	4.04559	0.00125381	0.00363031	5.54	0.25
PELI2	4.04513	0.00746939	0.0185214	5.25	0.43
LOXL1	4.04487	4.60752e-42	1.85489e-40	2027.42	123.23
STAT5A	4.04361	1.55261e-39	5.76216e-38	579.26	35.96
CTSL	4.04274	1.82384e-99	3.89882e-97	141936	8612.61
KCND2	4.04053	0.065062	0.123618	2.75	0
KCNA4	4.03325	0.0125121	0.0293569	3.76	0.07
RP11-3K24.1	4.03276	5.03723e-10	3.23755e-09	76.67	4.81
KCNMB2	4.03118	0.000142988	0.000486882	8.75	0.66
DEPDC7	4.02907	2.11834e-190	3.77365e-187	2699.41	165.39
EFNA1	4.02693	8.55209e-60	6.39224e-58	36855.7	2261.19
QSOX1	4.02288	3.80101e-114	1.19491e-111	139315	8570.95
SLC9C1	4.01876	8.31379e-11	5.75345e-10	29.04	2.32
MILR1	4.01837	2.04795e-27	4.12232e-26	146.31	9.43
ATP6V1B1	4.01666	2.00379e-43	8.60139e-42	5296.17	327.9
MT1DP	3.99249	0.00325541	0.00870975	3.58	0.18
ATP2B3	3.99195	2.40702e-19	3.0756e-18	146.29	9.07
FAM109B	3.98657	4.24795e-07	2.01617e-06	1459.03	91.68
KRT74	3.9853	0.0307644	0.065159	2.72	0
UBQLN3	3.98274	0.141864	0.235343	2.64	0
CHRM1	3.9769	2.39665e-10	1.58863e-09	25.7	1.8
KIF12	3.97377	3.64566e-20	4.88304e-19	135.56	8.74
TBC1D3	3.96287	0.190917	0.299496	2.58	0
GGT2	3.96232	0.000181224	0.000607787	21.81	1.29
CH17-13I23.2	3.96174	0.0415025	0.0845274	2.62	0
HDAC1P1	3.953	0.0086731	0.0211843	5.13	0.35
PSG7	3.94564	2.79921e-34	8.16355e-33	168.64	11.02
WDR86	3.94215	2.98133e-26	5.58072e-25	646.21	41.53
KRTAP1-5	3.93807	1.52901e-05	6.01279e-05	13.69	0.75
SERPINB6	3.93657	2.22376e-65	1.95627e-63	7354.19	480.35
ANXA4	3.93618	7.05121e-170	7.93335e-167	8873.4	580.32
GRM1	3.92751	0.000266323	0.000866808	10.34	0.74
KCTD9P1	3.92392	0.150299	0.246524	2.53	0
PDX1	3.92308	0.0391796	0.0804015	2.52	0
SERPINB3	3.91646	0.0328037	0.0689862	2.43	0
RP11-589M4.4	3.91551	3.09832e-05	0.000117496	17.49	1.11
PRDM16	3.91527	6.9995e-15	6.63835e-14	199.1	13.15
RP11-235D19.4	3.91418	7.40135e-16	7.52347e-15	44.62	3.04
GRK4	3.91403	1.58491e-63	1.32865e-61	1457.72	96.72
RP13-254B10.1	3.91077	0.092457	0.165893	2.5	0
LOX	3.90647	8.03318e-15	7.57835e-14	58.23	3.6
PRR23D1	3.90561	0.152955	0.250227	2.5	0
SNTB1	3.9037	1.51071e-27	3.06689e-26	758.52	50.64
TTLL10	3.90149	4.33994e-07	2.058e-06	29	2.93
SLC26A1	3.89616	4.03659e-06	1.69729e-05	192.03	13.06
CH507-254M2.6	3.88406	0.0739889	0.137727	2.45	0
PPM1N	3.87762	1.12413e-49	5.99264e-48	2974.45	202.57
CRCT1	3.87222	9.05992e-06	3.65698e-05	34.98	2.38
MFAP2	3.86972	5.4571e-67	4.94307e-65	3908.26	267.94
RP3-407E4.2	3.86703	0.0136913	0.0318407	3.39	0.1
RP13-346H10.2	3.86283	6.18272e-10	3.92773e-09	20.47	1.35
AIRE	3.86195	1.36617e-21	2.00719e-20	78.46	5.36
TRAV38-1	3.86095	0.0049081	0.0126593	3.32	0.09
REPS2	3.86038	2.92324e-53	1.75534e-51	1721.23	118.31
RP11-371E8.2	3.85104	0.204061	0.315759	2.4	0
RP11-191A15.1	3.85083	0.0369412	0.0763283	2.32	0
MEGF10	3.84535	0.0118303	0.0279259	3.19	0.1
PDE3B	3.83786	1.22655e-19	1.59392e-18	316.4	22.58
PCSK1	3.83627	0.00574445	0.0146085	3.15	0.17
IFI35	3.83529	3.53675e-63	2.91912e-61	1094.24	76.13
CCDC80	3.83272	7.39927e-28	1.54166e-26	2136.51	150.73
LZTS1	3.82724	3.21318e-60	2.45315e-58	3752.55	264.42
AC208162.1	3.82695	0.165637	0.26703	2.37	0
AC225828.1	3.82695	0.165637	0.26703	2.37	0
AC254847.1	3.82695	0.165637	0.26703	2.37	0
C1orf105	3.82676	3.38993e-61	2.6256e-59	766.32	54.3
OR52E4	3.8245	0.0143313	0.0331308	3.22	0.09
PRAMEF6	3.82361	0.160283	0.260278	2.37	0
RPL7P17	3.81661	0.010151	0.0243434	5.53	0.28
CCL25	3.81626	2.83778e-07	1.37216e-06	12.93	0.79
KLK15	3.8148	0.103516	0.182008	2.36	0
MFAP1P1	3.81357	0.0478502	0.0954281	3.3	0.09
PARP12	3.8123	2.19269e-70	2.19033e-68	2702.55	192.74
RP11-435F17.3	3.80949	4.32268e-10	2.79595e-09	25.76	1.64
DNER	3.80239	0.000708742	0.00215149	8.71	1.11
PLTP	3.79987	2.65346e-53	1.59783e-51	44953.8	3227.13
ERBB2	3.79755	1.58177e-79	2.08726e-77	56324.1	4050.29
HTR4	3.79534	0.103269	0.18162	2.41	0
CD68	3.78417	1.64779e-51	9.39328e-50	769.91	55.7
SYDE1	3.78234	1.08967e-64	9.43074e-63	7322.32	531.96
LINGO2	3.77908	0.0469815	0.0939411	3.21	0.18
USP17L6P	3.77881	0.0571895	0.111069	2.3	0
TMPRSS6	3.7783	2.59041e-14	2.3574e-13	43.77	3.41
DMBT1	3.77659	0.0461712	0.0925806	2.27	0
EDN3	3.77526	0.0891052	0.160974	2.28	0
LY96	3.77439	0.00409948	0.0107461	4.52	0.34
DEFT1P2	3.77233	0.162536	0.263063	2.23	0
UHRF2P1	3.77088	0.00311531	0.00837897	4.49	0.32
PARP4P2	3.76878	0.0011738	0.00341996	6.55	0.58
OR52N4	3.76826	0.000609611	0.00186754	4.33	0.27
BTNL3	3.76779	0.0527658	0.103684	2.28	0
RIMBP3B	3.76599	7.41372e-05	0.000263831	209.73	15.52
IFNL3	3.76255	0.00400861	0.0105337	4.31	0.4
RP11-640M9.4	3.7593	0.0238593	0.0520077	2.3	0
DOCK5	3.75915	6.9722e-180	8.76734e-177	12910.5	953.21
AC124944.4	3.75873	0.100736	0.177852	2.24	0
AK3P2	3.75843	0.0843042	0.153677	2.17	0
HSPG2	3.75535	1.45586e-44	6.55196e-43	50711.6	3754.93
RP11-622C24.1	3.75045	0.00483346	0.0124819	3.09	0.18
DEFA1	3.74728	1.35449e-07	6.81294e-07	22.87	1.6
RPL30P9	3.74558	0.0187679	0.0421031	2.17	0
MAGEL2	3.74118	1.61733e-11	1.19756e-10	39.02	3.23
CTD-2258A20.3	3.74058	0.0132931	0.0310022	4.34	0.35
ANKRD24	3.73878	1.47576e-69	1.42105e-67	3974.6	298.71
AC008072.1	3.73838	3.57804e-25	6.33701e-24	372.8	28.24
B3GNT7	3.73785	4.5434e-111	1.27795e-108	17276.7	1295.22
LIFR	3.73695	1.89481e-75	2.31459e-73	99839.1	7488.72
RBFOX1	3.73591	0.0610977	0.117327	2.79	0
BRINP3	3.7359	0.0680345	0.128354	2.53	0
CYSLTR2	3.73353	1.35511e-21	1.9923e-20	237.58	17.56
SLC6A3	3.73183	0.000231444	0.000762105	29.3	2.27
CH507-9B2.2	3.7262	0.0103699	0.0248128	4.32	0.26
RPS27P16	3.72207	6.16224e-05	0.000222255	9.01	0.63
FAM78A	3.7195	1.53504e-89	2.60433e-87	2168.19	165.04
PARP10	3.71037	7.70417e-24	1.27767e-22	387.84	31.63
UNC5CL	3.70675	2.53874e-12	2.01226e-11	104.98	8.06
PRR13P5	3.70145	0.0947405	0.169082	2.09	0
RBM46	3.69489	0.0462424	0.0926903	2.22	0
PNLIPRP3	3.69429	0.0560826	0.109177	2.17	0
HPGD	3.69005	2.28738e-16	2.40755e-15	4026.1	312.28
MUC2	3.68938	0.0175207	0.0397011	3.96	0.26
N4BP3	3.6892	5.45047e-112	1.59609e-109	5080.63	393.03
AC005033.6	3.68883	0.0168502	0.0383117	4.2	0.27
ADAM20	3.68871	0.000714469	0.00216549	8.3	0.75
GLIS1	3.68702	0.0025214	0.00690583	5.37	0.28
GPX6	3.68192	0.0543228	0.106284	2.14	0
EPHA6	3.68104	0.0672315	0.12713	2.18	0
SORCS3	3.68085	0.0121067	0.0285097	2.98	0.18
RP11-466C23.5	3.67872	0.225597	0.340891	2.14	0
SNRPFP1	3.67872	0.225597	0.340891	2.14	0
GOLGA6L3	3.67872	0.225597	0.340891	2.14	0
CTD-2008P7.6	3.67844	1.72364e-08	9.5407e-08	16.46	1.26
DAZ4	3.6782	0.188257	0.296302	2.06	0
PRG2	3.67676	0.000656044	0.00200203	14.84	1.2
RPL23AP84	3.67503	0.226074	0.341492	2.12	0
CPM	3.67497	5.37018e-63	4.38162e-61	6077.17	476.8
SAA1	3.66958	2.3134e-11	1.68899e-10	41.48	2.93
TMEM91	3.66939	1.23708e-48	6.32658e-47	579.06	45.5
BST2	3.66503	7.1337e-27	1.38634e-25	121.57	9.82
MST1	3.66453	2.18855e-55	1.41772e-53	2607.07	205.74
AC009022.1	3.66289	0.0159477	0.0364809	10.97	0.77
CTD-2228K2.1	3.66244	0.0211534	0.0467774	2.14	0
TRPV5	3.6621	0.058508	0.113126	2.14	0
ARHGEF16	3.66044	7.13619e-119	2.50083e-116	5073.33	401.31
IDUA	3.65854	8.29321e-06	3.3653e-05	45.73	3.68
C1orf54	3.6558	1.12309e-18	1.38058e-17	152.43	12.14
PCSK5	3.65452	3.20866e-14	2.90027e-13	28951.3	2298.78
SLC26A9	3.65257	0.0296115	0.0630043	2.27	0
SLC6A17	3.64951	5.96658e-16	6.11153e-15	149.28	12.08
SMIM9	3.64799	0.00350697	0.00932095	5.33	0.81
GPR17	3.64791	1.3355e-14	1.24018e-13	30.09	2.49
TSC22D3	3.63987	4.15475e-56	2.74973e-54	1644.1	131.95
RP11-115L11.1	3.63812	0.00167219	0.00473589	18.3	1.36
CDH12	3.63525	4.36717e-15	4.20906e-14	120.07	10.34
MT1B	3.63525	0.0353202	0.0734332	2.08	0
TRGC1	3.63374	0.0997733	0.176415	2.01	0
CHST7	3.63144	1.01633e-15	1.02433e-14	294.09	23.55
KLHL5	3.62969	6.73949e-74	7.78757e-72	11869.2	959.21
MGAM	3.62647	0.0132977	0.0310096	6.58	0.32
TOMM20P1	3.61536	0.0274681	0.0589424	1.97	0
RAD51AP2	3.61312	0.0653352	0.123994	2.06	0
AC079248.1	3.61309	0.0387375	0.0796165	2.88	0.17
MTND5P5	3.61216	0.122367	0.208716	2.82	0.17
RBM24	3.61129	1.53398e-137	8.19799e-135	968.23	79.97
ASPDH	3.61058	0.00327044	0.0087445	6.39	0.5
LPL	3.61057	0.0742898	0.138227	2.25	0
KCNK4	3.61033	5.81399e-25	1.01957e-23	207.32	16.86
LRRC17	3.60837	0.000335893	0.00107733	10.66	1.03
NDUFB4P5	3.60591	0.00870148	0.0212416	4.86	0.28
RP11-295H24.3	3.6052	0.00279132	0.00757042	5.41	0.46
VWFP1	3.60466	6.4772e-05	0.000232638	10.96	1.03
SLC5A11	3.60257	1.31481e-28	2.8622e-27	247.87	20.62
LMO2	3.60005	7.51063e-30	1.75278e-28	360.31	30.28
RP4-655L22.4	3.59664	0.00302752	0.00816646	4.03	0.35
FOXR1	3.59535	2.65635e-07	1.28764e-06	25.85	1.82
AC009950.1	3.59473	4.2687e-09	2.50555e-08	143.01	12.06
PCDHA12	3.58972	0.19742	0.307553	2.01	0
LYVE1	3.58828	0.000281275	0.000912832	9.8	1.15
IGKJ1	3.58769	0.064785	0.123257	1.94	0
GSTA2	3.58617	0.0169584	0.0385414	2.64	0.17
C1QTNF7	3.58419	0.000246229	0.000807182	8.91	0.44
HSPA8P4	3.58398	0.111738	0.194039	1.93	0
NRIP1	3.57229	6.98158e-40	2.66767e-38	41577.6	3495.87
HLF	3.57121	6.21116e-08	3.24953e-07	59.5	5.61
RP11-779O18.2	3.56974	0.0343723	0.0717695	2	0
MUC4	3.56525	6.55768e-05	0.000235207	592.69	50.1
AC026271.5	3.56373	0.126573	0.214503	1.96	0
OPRK1	3.56359	5.84458e-11	4.10041e-10	110.49	9.3
GCM1	3.56105	8.281e-67	7.46932e-65	27092.8	2295.84
SYCP2	3.55882	3.83525e-06	1.61868e-05	34.8	4.19
GLYCAM1	3.55629	0.0242468	0.0527448	3.27	0.14
MFAP5	3.55336	1.93744e-78	2.52541e-76	42175.2	3592.33
ITGA5	3.55288	2.16604e-99	4.5845e-97	158853	13534.9
LY6K	3.55202	8.45434e-12	6.41564e-11	1233.53	105.68
LRRC8C	3.54937	5.84911e-43	2.47108e-41	1180.14	101.18
SPATA31A1	3.54732	0.0122893	0.0288881	3.44	0.2
CT476828.20	3.54482	0.058157	0.11257	1.9	0
TAP1	3.54398	6.48942e-60	4.88466e-58	16147.2	1384.22
ITLN2	3.54293	8.92508e-05	0.000312978	11.09	1.11
ALDH3B1	3.54026	1.27058e-31	3.26849e-30	2570.91	220.77
DPPA2P1	3.53722	0.115063	0.198763	1.88	0
GOLGA8Q	3.53693	0.0225447	0.0494853	3.79	0.32
HNRNPA1P61	3.53652	0.0398875	0.0817208	1.96	0
DUOXA1	3.53382	2.86954e-11	2.07167e-10	30.44	2.66
TCP10	3.53326	0.0163253	0.0372491	3.58	0.11
DMRTC1B	3.53122	0.00251621	0.00689426	4.3	0.27
DCLK3	3.5251	0.00517567	0.013279	3.63	0.32
PRSS21	3.52169	1.01137e-34	3.028e-33	556.89	48.16
KRT34	3.52005	0.136184	0.227705	1.92	0
CLEC4D	3.51806	0.120215	0.205786	2	0
OR52B6	3.51749	0.21153	0.324591	1.9	0
ADAMTS4	3.51299	4.69158e-30	1.11684e-28	500.41	43.98
NKAIN2	3.51171	1.86342e-06	8.19298e-06	27.82	2.5
ASTN1	3.50889	0.0029909	0.00807278	4.23	0.27
GBP3	3.50824	3.7199e-18	4.4301e-17	656.76	58.56
LBX1	3.50418	0.00320216	0.00858879	4.98	0.44
ESAM	3.50326	3.04725e-08	1.64001e-07	1450.53	128.05
GSTA3	3.50281	4.60099e-26	8.50825e-25	208.62	18.74
RPSAP47	3.50156	0.000122035	0.000419951	8.93	0.73
ECSCR	3.49714	0.00942912	0.0228042	4.47	0.28
MEX3B	3.49566	6.04274e-33	1.65822e-31	423.42	37.28
LINC00238	3.49467	0.0520489	0.102473	2.15	0
SIGLECL1	3.49385	0.133904	0.224683	3.42	0.16
PRELID2P1	3.49322	6.28779e-08	3.28882e-07	28.09	2.69
CPA2	3.49319	0.0119067	0.0280876	5.01	0.36
EIF4E1B	3.49224	8.14187e-08	4.19901e-07	41.74	3.78
PSMC1P5	3.48302	0.251983	0.371979	1.87	0
RP11-483E23.3	3.48302	0.251983	0.371979	1.87	0
RP6-60B16.1	3.48302	0.251983	0.371979	1.87	0
HCG9P5	3.47884	0.00125996	0.00364566	9.07	0.67
SEMA3B	3.47761	4.79666e-09	2.80159e-08	231.29	20.75
IFIH1	3.47289	6.98551e-49	3.62646e-47	1730.2	156.19
RP11-443F16.1	3.47176	0.00430203	0.0112234	7.15	0.69
FCGR2C	3.4697	0.043751	0.0883493	1.91	0
CEACAMP10	3.46928	1.23464e-05	4.90757e-05	447.73	40.57
SPDYE17	3.46915	2.44512e-06	1.05916e-05	12.87	0.98
ITGB8	3.46892	1.36149e-57	9.41895e-56	1835.39	166.14
NPM1P50	3.4687	0.0288447	0.0615505	3.53	0.35
FDPSP3	3.46692	1.11291e-08	6.27558e-08	26.65	2.37
TET3	3.46042	3.15187e-63	2.61153e-61	18436.5	1674.81
KCNK12	3.45837	3.16409e-25	5.63187e-24	160.74	14.73
KCNJ2	3.45256	1.45939e-06	6.49541e-06	418.09	38.23
RP11-314N2.2	3.45138	0.0321425	0.0678159	2.49	0.09
C20orf141	3.45127	2.75428e-07	1.3336e-06	16.21	1.55
PRRX1	3.44648	0.0124754	0.0292804	3.34	0.19
NAV1	3.44057	7.67832e-51	4.28563e-49	9835.78	905.65
MMP11	3.43957	1.46833e-28	3.19313e-27	1200.04	110.65
TMEM150C	3.43939	1.3858e-06	6.17816e-06	9.25	0.82
LMO1	3.43904	0.0300475	0.0638177	2.49	0.25
MYH6	3.43877	1.83525e-06	8.07744e-06	28.57	2.63
KLRF1	3.43872	4.61064e-06	1.92428e-05	17.19	1.5
RPL5P13	3.43829	0.0232201	0.0507965	3.5	0.27
SLC22A8	3.43722	0.0946308	0.168929	1.9	0
IRF9	3.43581	3.30904e-93	6.15107e-91	2804.49	259.37
CA2	3.43474	6.9601e-25	1.21458e-23	1876.31	172.79
RP11-566K11.2	3.43417	0.213724	0.327305	2.51	0.17
FRMD7	3.43179	1.45677e-10	9.85172e-10	30.82	2.67
CEACAM1	3.42949	9.38437e-22	1.39409e-20	1593.24	148.41
WSCD2	3.42872	0.00345235	0.00919401	11.92	0.78
LMAN1L	3.4262	6.48593e-14	5.75072e-13	43.77	4.5
USP43	3.42504	8.49241e-44	3.71252e-42	3774.9	352.32
SETP20	3.42391	0.0343406	0.0717173	4.14	0.28
CPZ	3.42333	3.97476e-33	1.0992e-31	1233.18	114.77
USP17L2	3.42304	0.0769137	0.142169	2.5	0.09
AC026369.1	3.42026	0.0427488	0.0866364	3.58	0.35
CCNA1	3.42023	0.000213387	0.000706784	8.22	0.65
DUX4L34	3.41685	0.149401	0.245352	2.5	0.17
TCF3P1	3.41565	0.0220823	0.0486052	4.59	0.36
RP1-7G5.5	3.41343	0.0123167	0.0289476	2.47	0.17
PCDH19	3.41156	0.0114647	0.0271739	12.94	0.45
B2M	3.41125	2.75593e-54	1.71759e-52	109818	10323
PSG8	3.41079	1.36383e-15	1.36363e-14	530.64	50.34
CTD-2311M21.2	3.40953	5.78583e-24	9.68549e-23	2285.59	214.99
IL1RAP	3.40678	1.69576e-107	4.42077e-105	9499.74	897.52
DOK2	3.40638	5.79381e-06	2.38778e-05	14.15	1.52
RPS10P14	3.4028	0.0204791	0.0454603	3.29	0.19
SP110	3.40179	6.46039e-66	5.73045e-64	694.99	66.67
CORO6	3.39971	1.94251e-56	1.30172e-54	614.7	58.63
COL4A3	3.39669	3.36546e-08	1.80355e-07	21.4	2.32
RFPL4A	3.39419	0.0824139	0.150739	2.41	0.22
RP11-640N20.1	3.39252	0.0352547	0.0733184	2.32	0.09
WISP3	3.39114	6.48596e-18	7.58481e-17	46.25	4.44
ZNF439	3.38753	2.42407e-39	8.81282e-38	958.55	93.33
PXDN	3.3857	3.83197e-155	3.41317e-152	36943.5	3535.82
ZNF280A	3.38461	0.0076182	0.0188578	20.41	2.04
OR52P1P	3.38323	0.0286438	0.0611645	2.37	0.09
CPA1	3.38256	0.0357724	0.0742722	2.56	0.07
RP11-460E7.8	3.38125	0.0471155	0.0941648	3.36	0.19
TOM1L2	3.38032	4.11874e-93	7.5902e-91	5587.12	536.64
PDK4	3.37481	0.00402699	0.0105742	3.3	0.37
ZNF763	3.37422	9.11142e-29	1.99974e-27	205.11	19.63
RAB3C	3.37384	2.80147e-09	1.67657e-08	91.58	9.35
APBB1IP	3.37124	1.77829e-31	4.5148e-30	600.82	58.51
SMAD3	3.37066	4.85461e-74	5.64006e-72	6725.92	650.17
PLCL2	3.37006	5.08831e-100	1.13305e-97	5213.66	504.38
RP11-326C3.16	3.36873	0.0260419	0.0562151	4.99	0.39
RP11-767L7.1	3.36378	0.02023	0.044982	3.2	0.19
HLA-DRB3	3.36194	0.133301	0.223847	3.48	0.45
SLC25A5P1	3.35951	0.00146189	0.00418014	10.86	1.05
CLIC5	3.35843	5.41116e-13	4.50555e-12	221.54	21.59
MGAT5	3.35774	1.72229e-58	1.22724e-56	42345.5	4130.29
LAMC3	3.35599	2.84357e-08	1.53619e-07	114.76	11.34
DPPA2P4	3.35323	0.0474913	0.0948008	2.41	0.09
AKAP17BP	3.35245	3.80362e-08	2.0292e-07	27.35	2.74
LRRC4C	3.35222	0.107574	0.187892	2.33	0.11
FBXO32	3.35208	8.19254e-43	3.42724e-41	665.4	65.67
AC068831.17	3.35167	0.0378966	0.0781135	2.28	0.1
SNAI1	3.34712	3.62827e-59	2.64715e-57	5186.88	509.12
TREML4	3.34445	0.017902	0.0404364	4.71	0.46
HSPA6	3.34364	4.20705e-20	5.60337e-19	68.73	7.2
SLN	3.34147	2.78194e-17	3.12013e-16	255.93	24.79
CCDC81	3.34139	3.63456e-25	6.43179e-24	158.26	16.2
GLP1R	3.34014	0.0618678	0.118529	2.41	0.17
SLC5A10	3.33843	1.10189e-10	7.5352e-10	43.82	4.41
C20orf202	3.33759	0.000232743	0.000766262	6.79	0.63
SPATA22	3.33407	4.4728e-05	0.000165481	16.02	1.67
NCF1B	3.33393	0.00038266	0.00121421	16.91	1.62
KCTD12	3.33226	1.37244e-41	5.41304e-40	13192.8	1309.81
CTD-2006C1.13	3.332	5.24738e-05	0.000191979	9.45	0.89
PSMA6P1	3.33192	0.0118064	0.0278788	7.67	0.66
RCC2P7	3.32975	0.00818147	0.0201075	3.17	0.27
GALNT1	3.32877	5.46624e-22	8.25225e-21	21808.1	2171.04
PCP4	3.32861	0.000750868	0.00226777	12.3	1.22
ESR1	3.32726	2.52431e-06	1.09036e-05	41.6	3.17
RP11-74D7.1	3.32424	0.0321771	0.0678754	3.13	0.19
ZDHHC4P1	3.32261	0.0155673	0.0356948	4.15	0.36
SPATA31A3	3.31964	0.0222197	0.0488573	5.74	0.56
PHYHIP	3.31871	7.30528e-62	5.78389e-60	1248.15	125.28
TNRC6C	3.31621	4.50561e-06	1.88376e-05	31.52	3.1
SAMD11P1	3.31357	0.017545	0.0397435	4.77	0.38
KIF19	3.31253	2.47059e-08	1.34352e-07	43.4	4.41
HSPB2	3.31035	0.161269	0.261408	2.32	0.09
PKHD1L1	3.30747	0.0395056	0.0810315	4.59	0.22
MAP3K15	3.30502	7.77118e-15	7.34415e-14	190.73	20.05
DMRTC1	3.30306	0.00557616	0.0142177	4.09	0.34
NBPF12	3.29927	7.24772e-27	1.40594e-25	3158.58	321.39
LIMS2	3.29838	2.34701e-14	2.14136e-13	343.83	35
RP11-201K10.3	3.29816	0.0678348	0.128045	4.93	0.54
PTCRA	3.29754	4.42469e-12	3.44202e-11	34.3	3.65
SIGLEC9	3.29529	0.000306379	0.000988748	15.74	1.52
CDK7	3.29243	7.4351e-44	3.27037e-42	19250.3	1965.13
B3GNTL1P1	3.29212	0.00945672	0.0228606	3.28	0.28
GOLGA6L2	3.29037	0.0481646	0.0959297	2.46	0.42
CCDC170	3.28929	4.18383e-12	3.26653e-11	44.03	4.31
HS3ST3B1	3.28779	8.34518e-33	2.27255e-31	1484.29	151.53
RASGEF1C	3.28486	2.60409e-07	1.26489e-06	62.82	7.9
CTB-60E11.12	3.284	0.0580923	0.112485	2.29	0.18
ACSL5	3.28335	1.11052e-08	6.26374e-08	70.78	8.13
MTNR1B	3.28246	0.00774325	0.0191361	13.7	1.8
SLC9A3	3.27895	5.58268e-06	2.30566e-05	53.21	5.32
PCDHB2	3.27771	0.00506422	0.0130196	9.57	0.86
AFAP1	3.27511	0	0	26613.9	2748.07
GAA	3.27233	3.80745e-27	7.52931e-26	12859.4	1330.99
APOL1	3.27112	1.5957e-26	3.02942e-25	240.76	26.57
HMGB3P7	3.27067	0.0724948	0.135524	3.27	0.35
MST1L	3.26937	3.31742e-21	4.74345e-20	201.59	21.05
GPATCH11	3.2686	1.12892e-42	4.68601e-41	3376.56	350.79
RP11-336F14.1	3.25968	0.0414843	0.0845063	4.44	0.38
CLEC7A	3.25955	1.95479e-24	3.36183e-23	778.47	81.28
ELANE	3.2588	0.0247158	0.0536777	2.21	0.1
NEXN	3.25867	1.25766e-40	4.89709e-39	273.16	28.26
TYROBP	3.25601	0.00311856	0.00838559	7.85	0.85
IGFBP2	3.25581	0.000265816	0.000865419	1179.31	123.68
RP11-719K4.3	3.25566	0.0118404	0.0279466	13.58	1.58
RP11-178D12.2	3.25554	0.163628	0.26451	2.22	0.18
KRTAP29-1	3.25313	0.000360425	0.0011498	7.55	0.7
SLFN5	3.25228	5.82883e-05	0.000211442	1087.42	114.03
IPO7P2	3.24884	0.0232189	0.0507965	2.88	0.19
CNBD1	3.24751	0.0320064	0.0675421	2.26	0.11
RHCE	3.24621	1.01226e-07	5.16446e-07	24.74	3.13
SSTR3	3.24472	0.0366393	0.0757923	2.17	0.09
WBP2NL	3.24357	8.50195e-27	1.63883e-25	77.56	7.96
GGTA1P	3.23764	1.41398e-18	1.7312e-17	54.29	5.99
GPR141	3.23313	9.34381e-08	4.78999e-07	20.69	2.41
SESTD1	3.21958	1.08283e-93	2.03049e-91	12618	1356.13
FAM214A	3.21758	2.34869e-29	5.32994e-28	2822.14	304.19
TXLNB	3.21683	1.42398e-07	7.13557e-07	30.49	3.39
SUMO1P3	3.21415	0.0293634	0.0625512	2.11	0.23
CFAP52	3.21351	9.36407e-06	3.77405e-05	43.32	5.33
C1GALT1P3	3.20997	0.0291351	0.0621143	2.04	0.18
SHOX2	3.20939	1.04186e-23	1.71851e-22	154.73	17.28
RPL7P44	3.20694	0.00487591	0.0125839	5.06	0.59
BRD7P2	3.20438	0.186992	0.294658	2.15	0.09
HEG1	3.2038	2.89852e-30	6.97766e-29	27390.2	2972.95
CD300LG	3.2004	0.00290849	0.00786625	16.1	1.38
RPS17P13	3.19889	0.0530036	0.104094	2.89	0.27
RPS23P5	3.19829	0.0275077	0.0590158	2.17	0.16
SEPT7P1	3.1982	0.0648261	0.123312	2.16	0.18
SLC1A7	3.1969	0.000591059	0.0018159	7.58	0.82
GRM8	3.19662	0.0184584	0.041496	2.76	0.22
AC005822.1	3.19588	0.0444914	0.0895849	3.13	0.35
RP5-1055C14.6	3.18874	0.038331	0.0788871	2.12	0.23
TH	3.18648	1.48623e-10	1.00383e-09	42.03	4.56
NT5E	3.18425	1.70085e-12	1.36945e-11	1654.99	182.34
MYCL	3.17777	4.64964e-53	2.74107e-51	7631.25	842.87
CD200	3.17612	4.49588e-24	7.57356e-23	1001.59	111.61
RPL31P59	3.17516	0.000534079	0.00165201	11.19	1.29
CALM2P1	3.16609	0.0371276	0.0766616	1.98	0.23
RP11-113C12.4	3.16572	2.39249e-08	1.30337e-07	19.81	2.47
TBX5	3.16425	0.0216023	0.0476616	5.02	0.36
TREML2	3.16331	2.50637e-06	1.08338e-05	7917.17	883.85
TNFAIP2	3.16303	6.09588e-135	3.0305e-132	8968.29	1000.88
SLA	3.16058	4.24109e-12	3.30882e-11	91.28	11.53
NTF6B	3.15913	0.0270652	0.0582329	2.97	0.36
CMAHP	3.15596	8.13531e-42	3.25671e-40	2253.29	253.67
TTC39C	3.15567	6.66833e-36	2.13396e-34	3299.01	370.33
PCSK6	3.15217	7.81298e-68	7.19905e-66	13839.2	1556.49
TSPAN8	3.15108	2.72832e-17	3.06159e-16	121.48	13.9
ANKRD53	3.14854	1.26736e-07	6.40027e-07	95.1	10.21
FGFRL1	3.14495	1.2297e-41	4.85901e-40	4794.19	541.16
DACT2	3.1446	7.06689e-06	2.89016e-05	1796.73	203.33
DPY19L2P1	3.14397	5.51544e-20	7.30505e-19	140.93	16.13
EPOR	3.14168	3.01466e-44	1.34539e-42	2067.12	233.59
SASH1	3.14003	2.20356e-85	3.38889e-83	16409	1861.28
RP11-350E12.5	3.13763	0.0436137	0.0881053	2.07	0.18
PIGFP2	3.13261	0.0309915	0.0655815	2.77	0.19
YPEL2	3.1266	3.26832e-35	1.00964e-33	3347.68	383.43
CALHM2	3.12551	6.67465e-54	4.13577e-52	3447.25	394.57
PID1	3.12287	6.23547e-38	2.12254e-36	1150.96	133.37
RP11-343B5.1	3.11782	0.0186894	0.0419492	4.96	0.54
LAMB4	3.11674	6.5668e-15	6.2446e-14	111.73	13.61
MICE	3.11567	7.39934e-13	6.1001e-12	501.57	57.48
CTB-60E11.11	3.11295	0.199502	0.310314	2.02	0.18
PTPRF	3.11137	3.88797e-71	4.01512e-69	190129	21999.9
IL2RB	3.10649	1.04198e-31	2.69992e-30	2286.3	265.55
ATF4P3	3.1032	0.00024838	0.000813361	7.57	0.94
NRAP	3.10067	0.0131811	0.0307578	3.94	0.45
HLA-J	3.10061	0.0117528	0.0277766	4.04	0.47
SCGN	3.10039	0.0414646	0.0844742	1.89	0.07
CASP1	3.09888	5.32273e-08	2.79867e-07	63.67	8.01
GRIK4	3.09818	0.000847135	0.00253524	9.84	1.49
GPR32P1	3.09693	1.64037e-08	9.09396e-08	106.78	12.82
RSAD2	3.09558	9.3561e-20	1.22402e-18	289.85	34.34
BTN3A1	3.09335	4.23952e-53	2.51745e-51	734.14	86.33
ATP5LP6	3.09319	0.127815	0.216215	1.97	0.1
CD55	3.09215	1.25098e-63	1.057e-61	24492.5	2872.87
SLC17A9	3.09114	8.62684e-07	3.95234e-06	83.48	11.51
CARD16	3.08877	1.31452e-08	7.35806e-08	249.25	29.43
RBMX2P1	3.08756	0.0137647	0.031991	5.45	0.7
CD4	3.08546	0.051038	0.100845	2.65	0.28
COL4A2	3.08515	1.17039e-44	5.2895e-43	122017	14377.7
RANBP3L	3.08324	0.0479901	0.0956389	2.06	0.1
AC240274.1	3.0823	1.78756e-31	4.53295e-30	3985.13	471.13
SDAD1P1	3.07854	1.04149e-11	7.83116e-11	49.88	6.19
MST1P2	3.07774	2.18057e-20	2.97283e-19	120.39	14.28
HSPD1P11	3.07364	0.000250908	0.000821012	21.65	2.58
GTF2IRD2P1	3.07162	1.82232e-06	8.02382e-06	24.6	3.09
NPAP1P7	3.06728	0.0825301	0.150906	1.98	0.1
IGF2	3.06339	6.50214e-29	1.43295e-27	74392.4	8899.83
TMPOP1	3.0574	0.0638173	0.121697	2.7	0.19
RP4-593M8.1	3.05707	0.00992604	0.0238629	6.38	0.78
IFITM4P	3.05603	0.00581619	0.0147716	7.48	0.84
CADM2	3.05149	6.87976e-25	1.20252e-23	377.66	46.12
RNF157	3.05147	5.04208e-15	4.83989e-14	3058.3	368.39
GAPDHP52	3.05069	0.0255418	0.0552526	2.49	0.19
AP003419.11	3.04637	0.0181981	0.0409883	217.21	26.16
GLIPR1	3.04289	4.84954e-16	4.99127e-15	2064.46	251.85
IL1RL2	3.04237	0.0175493	0.0397491	2.53	0.35
IBSP	3.04156	0.00359896	0.00954409	4.78	0.58
GAST	3.04052	6.68651e-14	5.92364e-13	211.99	26.1
GATA1	3.03918	0.0816936	0.149607	1.89	0.14
CDC42SE2	3.03662	2.68091e-121	9.88099e-119	18045.8	2199.83
SAA2	3.03572	1.20431e-06	5.40056e-06	27.01	3.41
FREM3	3.0272	0.0260005	0.0561484	5.74	0.42
ESX1	3.02596	0.0694075	0.130598	1.83	0.09
SUN5	3.02549	0.0802892	0.147503	1.87	0.09
UBE2V1P1	3.02497	0.00475273	0.0122972	5.25	0.75
CCDC71L	3.02288	9.64842e-88	1.59887e-85	985.7	122.13
GIMAP8	3.02279	0.10258	0.180557	1.93	0.18
KCNT1	3.02127	5.54667e-05	0.000201995	23.88	2.75
CREB5	3.02028	1.27556e-08	7.15497e-08	259.66	32.45
RP11-177C12.4	3.01556	5.66957e-05	0.00020619	20.59	2.44
ARHGAP20	3.01467	0.0178564	0.0403677	4.76	0.81
PHF11	3.01433	4.63325e-86	7.28271e-84	1004.12	124.49
PPIAL4E	3.01323	0.0494007	0.0980355	2.65	0.4
C9orf84	3.01266	0.0103496	0.0247697	15.8	1.81
KCNE2	3.00938	0.00246127	0.00676031	10.68	1.21
PPM1L	3.0085	4.14474e-69	3.95546e-67	2014.61	250.98
RP11-44D5.1	3.00716	2.63605e-16	2.76501e-15	65.29	8.09
GPX3	3.00668	6.24365e-76	7.75991e-74	10803.1	1344.55
BLK	3.00619	0.00390775	0.0102965	14.85	1.73
KRT33A	3.00529	0.050826	0.100491	1.88	0.17
LDLRAD2	3.00323	0.00045082	0.00141308	132	16.54
RBMXP2	2.99791	0.130934	0.220531	1.82	0.09
IL1R1	2.99757	2.36605e-38	8.19758e-37	20988.4	2628.32
IPCEF1	2.99659	0.073272	0.136738	9.5	1.02
HELZ2	2.99607	3.06309e-72	3.29044e-70	6282.29	787.24
CALM2P2	2.98614	0.00657847	0.0165172	23.77	2.92
ZSWIM2	2.98575	0.0478096	0.095365	3.02	0.34
WI2-1896O14.1	2.98451	3.659e-30	8.75906e-29	1197.38	151.84
RP1-37M3.8	2.9842	0.0555018	0.108214	3.9	0.52
BTN3A3	2.98395	3.28339e-11	2.36088e-10	67.38	9.53
DDIT4L	2.98387	1.4881e-37	5.01754e-36	3145.77	397.63
PLOD2	2.98174	5.03297e-37	1.66034e-35	15007.9	1899.6
ICK	2.98033	1.80255e-56	1.21173e-54	5794.06	734.72
MTND5P1	2.97738	0.0780389	0.143851	1.74	0.22
KB-1517D11.2	2.97735	0.0862492	0.156586	3.16	0.28
PNCK	2.97553	3.71166e-23	5.95676e-22	363.94	45.87
HOXA13	2.97264	0.000201625	0.000670734	32.58	4.07
PPIAP29	2.97045	0.0523174	0.102897	1.82	0.22
RP11-248J23.7	2.96963	0.0501659	0.0993788	3.94	0.54
LDB2	2.96876	0.0594379	0.114624	4.01	0.52
RP11-496H1.1	2.96526	2.85206e-06	1.22476e-05	26.4	3.59
RPL23AP1	2.96468	1.83051e-18	2.2246e-17	135.72	17.24
DISP3	2.96213	0.0549145	0.107206	2.93	0.45
SP100	2.96167	2.45595e-37	8.19047e-36	3170.45	408.14
ASB18	2.95501	3.55515e-07	1.70171e-06	83.14	10.71
PCK1	2.95238	0.00209301	0.00582356	8.09	1.07
MTCO3P21	2.9472	4.69072e-06	1.95541e-05	13.03	1.7
RP11-79L9.2	2.94616	0.00772109	0.0190858	22.4	2.97
TSPAN32	2.94599	0.000253965	0.000830252	8.11	0.89
KLF9	2.94551	2.713e-08	1.46862e-07	55.96	7.21
AC213203.1	2.94504	0.000429697	0.00135322	220.32	28.47
ADPRH	2.9449	1.0347e-62	8.3783e-61	617.86	81.22
CTD-2008P7.5	2.94435	0.0137867	0.0320241	4.93	0.73
CELA1	2.9443	7.9887e-13	6.56906e-12	143.48	18.44
SORBS1	2.94411	4.414e-14	3.95466e-13	3049.58	396.32
GCSAM	2.94	3.24179e-07	1.5594e-06	167.59	21.78
SLC12A1	2.93978	0.000889178	0.00265289	6.45	0.78
IGHV5-78	2.93956	0.130018	0.219298	1.71	0.23
LRRC37A16P	2.93861	0.0664797	0.125864	2022.82	263.87
C19orf38	2.93682	3.46815e-11	2.48038e-10	36.88	4.91
PKP1	2.93618	0.000597945	0.00183521	11.51	1.55
WNT7A	2.93542	2.06754e-31	5.22432e-30	10474.5	1369.38
UBALD2	2.93542	9.58161e-46	4.55169e-44	2769.59	361.91
ERAP1	2.93421	1.12678e-48	5.80415e-47	3467.37	453.48
CDH11	2.9309	0.000230633	0.000759903	22.08	3.78
CYCSP39	2.92984	0.23449	0.351669	1.77	0.17
COLEC10	2.9293	0.0580434	0.112411	2.51	0.35
OR2B6	2.92854	0.000219343	0.000725161	9.65	1.24
GFRAL	2.92735	0.00129966	0.00375039	8.12	1.15
MAN1C1	2.92716	4.28379e-14	3.8396e-13	1133.67	149.43
C1orf115	2.92223	6.60443e-85	1.0013e-82	21289.9	2809.18
OTUD3	2.92009	1.1819e-48	6.05889e-47	6062.26	800.92
TDRD15	2.91972	0.144289	0.238636	2.46	0.19
SEZ6L	2.91828	0.0616746	0.118244	2.13	0.21
DHRS3	2.9175	8.78008e-12	6.64866e-11	1834.56	242.62
NFYB	2.91425	1.89183e-27	3.81886e-26	4620.72	613.59
AC092798.2	2.91362	0.0370636	0.076552	3.21	0.41
HS3ST1	2.91281	1.10865e-17	1.27486e-16	539.15	72.28
PRKAB2	2.91132	2.41145e-42	9.89437e-41	5822.76	774.4
RP11-775L16.1	2.906	0.152449	0.249514	1.76	0.18
RP11-718B12.5	2.90583	0.0879273	0.159169	1.69	0.17
AUTS2	2.90491	0.0534644	0.104864	2.68	0.55
C7orf77	2.90336	0.0638726	0.121781	2.44	0.32
PTGER4	2.90118	8.86486e-09	5.04671e-08	54.57	7.54
DNMT3L	2.90067	3.67314e-05	0.000137731	49.72	6.83
CGB3	2.899	6.10999e-09	3.53582e-08	130372	17478.2
AC005077.7	2.89565	0.111515	0.193731	1.75	0.17
FAM167A	2.8955	0.00111108	0.00325319	11.89	1.52
PSMB11	2.8944	0.164458	0.26547	1.73	0.18
TNFSF10	2.89345	4.76596e-07	2.24955e-06	27.97	3.86
ZNF521	2.89096	0.203535	0.315127	5.45	0.16
KL	2.889	0.000685401	0.00208478	13.12	1.68
PRKAG2	2.88895	1.39001e-45	6.54499e-44	3833.63	518.79
HES5	2.88782	0.00152974	0.00435437	5.93	0.7
SLC22A10	2.88605	0.0922036	0.165578	2.24	0.41
HAO2	2.8856	0.167279	0.269089	1.72	0.17
CDNF	2.88438	3.12833e-16	3.26216e-15	64.09	8.65
KISS1	2.88367	0.000308611	0.000995649	1650.77	223.54
PKD1L1	2.88231	9.65711e-05	0.00033677	29.49	4.14
HNMT	2.87999	1.25708e-21	1.84945e-20	311.83	42.98
CASQ1	2.87847	5.18789e-11	3.65409e-10	174.51	23.69
AK5	2.87802	4.15116e-15	4.00629e-14	726.12	98.54
BEAN1	2.87598	4.42754e-58	3.12368e-56	2360.41	321.86
KRT81	2.87275	1.48237e-08	8.26085e-08	29.64	3.95
LRRC15	2.86658	9.81191e-18	1.13255e-16	1489.23	204.77
CRTAM	2.86537	1.2386e-05	4.92241e-05	20.89	2.69
PGAM1P5	2.86487	4.08136e-09	2.40086e-08	31.51	4.33
RBM43	2.86441	3.72664e-33	1.03326e-31	251.2	34.76
NR2E3	2.86431	3.14894e-05	0.000119353	28.67	4.11
RCBTB2P1	2.86382	0.0376496	0.0776567	2.33	0.19
MAP7D3	2.86382	1.00565e-104	2.41547e-102	4940.55	679.61
PECAM1	2.86321	5.01311e-18	5.90767e-17	452.78	63.21
LPA	2.86287	0.160813	0.260944	1.9	0.32
RP11-423F24.3	2.8625	0.0368467	0.076155	41.49	5.68
CLEC11A	2.8595	5.34489e-30	1.26391e-28	1230.52	169.85
HEY2	2.8589	0.0468104	0.0936865	2.28	0.19
GCNT1	2.8587	2.71413e-70	2.69861e-68	2403.11	332.16
MGAM2	2.85799	0.163296	0.264113	3.06	0.29
OR52Q1P	2.85787	0.0818984	0.149918	3.48	0.38
RP11-403I13.4	2.85522	2.44226e-13	2.08499e-12	290.73	40.45
OFD1P17	2.85382	0.0263114	0.0567682	7.04	0.91
ALDH8A1	2.85091	2.43466e-21	3.52374e-20	118.82	16.81
MGAT5B	2.84995	8.33597e-108	2.19997e-105	1262.14	174.53
MT1X	2.84969	1.07757e-22	1.69377e-21	1064.48	147.5
FNDC9	2.84949	0.0170563	0.0387514	6.97	1.03
TCEAL1	2.8449	9.77713e-28	2.01743e-26	550.53	77.21
RP11-736N17.11	2.84398	0.073597	0.137228	2.34	0.27
BEND5	2.84212	0.00519236	0.0133202	4.1	0.6
CTD-3145H4.1	2.8421	0.00545617	0.0139434	5.83	0.86
CXCR2	2.84021	1.66354e-08	9.21522e-08	80.54	11.54
ACE2	2.8402	1.84862e-08	1.0214e-07	109.86	15.92
PLIN2	2.83952	1.75385e-32	4.71007e-31	21411.1	2991.88
CLC	2.83821	0.0287642	0.0613909	4.82	0.7
EVA1A	2.83606	4.46722e-29	9.95784e-28	616.45	85.87
RP3-467N11.2	2.8325	0.0368445	0.076155	4.08	0.47
IFITM2	2.83054	3.49504e-05	0.000131445	86.87	12.33
NBPF10	2.83024	1.08964e-30	2.67431e-29	7133.1	1003.14
ARSD	2.82893	6.58489e-51	3.68495e-49	4642.57	654.33
CD22	2.82562	5.40404e-06	2.23663e-05	44.25	7.03
JAK1	2.82504	1.544e-119	5.50103e-117	11348	1601.83
METTL11B	2.82274	0.0294305	0.0626629	3.93	0.53
IGSF8	2.82084	3.567e-65	3.11232e-63	7885.45	1115.86
PRSS30P	2.8195	4.64165e-10	2.98869e-09	61.12	8.8
TRPC5	2.81883	0.055725	0.10859	4.86	0.75
C1orf234	2.81841	0.0630144	0.12038	2.38	0.34
DAP3P2	2.81445	0.0125216	0.0293728	2.95	0.37
ITIH4	2.8118	0.000340097	0.0010895	47.08	6.84
KIF1A	2.80883	0.0285081	0.0609274	3.46	0.39
GFRA2	2.80758	0.106268	0.186113	2.37	0.42
NOS2	2.80554	3.66892e-15	3.54728e-14	5386.64	770.91
GPX5	2.80237	0.0664622	0.125842	3.62	0.64
SPDYE4	2.80124	0.0738211	0.137488	3.04	0.39
OR56A3	2.80109	0.0622199	0.119034	3.5	0.63
C1QTNF6	2.79814	5.6454e-51	3.1675e-49	21034.2	3023.79
SVEP1	2.79597	7.84043e-05	0.000277721	890	128.21
TMEM200C	2.79264	0.000442927	0.00139078	11.85	1.89
RP11-258C19.4	2.78699	0.064533	0.122854	2.15	0.32
RP11-397E7.4	2.78626	0.00187633	0.00526176	7.44	1.17
AFAP1L1	2.7829	2.92344e-58	2.06935e-56	11827	1718.9
IGFL3	2.7825	2.84005e-11	2.05177e-10	70.83	10.33
ELFN2	2.78155	8.27149e-05	0.000292023	28.62	3.81
KYNUP3	2.78012	0.0948626	0.16923	2.7	0.28
CYP7A1	2.77987	0.0644692	0.122767	2.7	0.28
MTCO3P42	2.77878	0.0824311	0.150751	2.23	0.27
MARVELD1	2.77848	7.63e-54	4.70047e-52	8353.44	1217.95
PRPH	2.77724	0.000676678	0.0020603	7.66	1.06
RP11-383G10.3	2.77705	0.0620795	0.118849	2.18	0.35
SNX25P1	2.77647	0.0129173	0.0302015	3.7	0.55
RP11-548H18.2	2.77515	5.30054e-05	0.000193791	21.91	3.19
HNRNPKP1	2.77509	0.0430395	0.087143	2.23	0.19
IQSEC1	2.77143	7.51536e-43	3.15011e-41	6147.68	900.04
RP11-90D4.4	2.76886	0.221359	0.335987	2.23	0.37
TCEAL4	2.76738	3.74296e-35	1.14962e-33	3983.8	585.65
ENG	2.76488	2.29775e-11	1.67871e-10	5186.47	763.21
TRIM14	2.76374	2.57772e-115	8.60998e-113	1656.14	243.43
AOAH	2.76249	0.0124599	0.0292506	5.02	0.81
CCNE1	2.76191	1.76295e-35	5.52588e-34	60783.4	8961.39
NBPF25P	2.76007	3.17999e-20	4.27807e-19	275.98	41.27
FGFR3	2.75881	5.11015e-82	7.33153e-80	3727.89	549.75
LILRA1	2.75506	0.0612891	0.117631	3.36	0.46
KLHL30	2.75392	1.69575e-37	5.69968e-36	386.39	57.5
NRXN1	2.75306	0.0189319	0.0424222	13.73	2.87
MTND5P11	2.7514	0.0754384	0.14006	2.18	0.28
GCH1	2.75128	6.69112e-64	5.67603e-62	4550.22	676.04
RP3-525L6.2	2.75009	0.0933089	0.167043	2.78	0.42
NNMT	2.75001	0.000126464	0.000433797	398.45	59.24
GRK5	2.74713	1.15676e-37	3.90649e-36	2102.66	313.06
CARF	2.74498	5.57194e-71	5.72651e-69	646.41	96.89
BLNK	2.74494	3.68565e-14	3.316e-13	401.8	60.29
AC016577.1	2.7447	3.90299e-06	1.645e-05	16.43	2.43
VN2R3P	2.74223	0.0222895	0.0489956	4.71	0.73
SDHDP6	2.7381	0.0378512	0.078035	3.86	0.54
H6PD	2.73631	1.02988e-89	1.76125e-87	4473.3	670.85
CMTM3	2.73575	4.96469e-33	1.36766e-31	6973.22	1047.11
ST6GAL1	2.73566	4.22788e-48	2.11661e-46	3288.35	494.79
SORCS1	2.73565	0.00342393	0.00912749	8.39	1.11
RP3-425P12.4	2.73542	0.0295442	0.0628863	3.43	0.46
RPS4XP6	2.73508	0.163979	0.264897	2.22	0.36
TCN1	2.73262	0.129105	0.218016	1.71	0.15
HMP19	2.73114	0.0339912	0.0711239	10.68	1.66
LEFTY1	2.72938	0.0732413	0.136722	1.89	0.25
RP11-386M24.4	2.72777	0.0752014	0.139718	2.04	0.27
RP11-872D17.8	2.72703	0.0700042	0.131512	2.46	0.27
CFI	2.72491	1.3619e-06	6.07669e-06	28.69	4.6
RP11-438L7.3	2.72481	0.00418125	0.0109283	20.82	3.11
KYNU	2.72414	1.81753e-08	1.00474e-07	2481.37	375.85
RP4-591B8.2	2.72323	0.169349	0.271785	2.06	0.19
DUX4	2.72213	0.00987937	0.0237587	5.92	0.77
TMED7-TICAM2	2.71723	7.84467e-73	8.6441e-71	1727.65	263.55
LTF	2.71588	5.94132e-05	0.000215194	148.33	23.08
THBS3	2.71484	8.97849e-43	3.73411e-41	763.03	115.87
ZNF683	2.71185	0.00244489	0.00672296	11.96	1.77
GDPD1	2.71024	2.53681e-30	6.1415e-29	671.94	102.52
XKR6	2.70789	0.0328788	0.0691236	5.1	0.77
GM2A	2.70769	6.39943e-53	3.74796e-51	68983.5	10559.6
FAM91A3P	2.70563	5.07474e-06	2.10728e-05	15.7	2.44
FKBP4P6	2.7055	0.0297786	0.0633032	4.64	0.71
RP11-546B8.6	2.70279	0.0159088	0.0363957	9.6	1.51
FAM114A1	2.70112	9.574e-40	3.60323e-38	5960.99	916.56
HUNK	2.7001	1.57628e-139	9.36002e-137	12020.4	1849.34
ITM2B	2.69928	1.16677e-31	3.01226e-30	56123.9	8641.5
SPATA13	2.69262	1.33491e-15	1.33597e-14	1683.91	261.91
STEAP4	2.68955	2.51911e-12	1.99744e-11	317.49	49.05
GRIK3	2.68865	0.13053	0.220007	1.92	0.13
JAG2	2.68789	1.03762e-24	1.80188e-23	538.38	83.53
MTND4P14	2.68745	0.176045	0.280551	2.16	0.37
WIPI1	2.68685	7.96963e-44	3.49829e-42	19796.3	3074.82
LCP2	2.68657	0.218039	0.332178	1.93	0.06
HAPLN4	2.67999	0.191623	0.300406	2.57	0.23
KCNJ9	2.67905	0.0115642	0.0273854	7.7	1.04
KRT8P26	2.67796	0.00713661	0.0177725	11.61	1.79
CYP51A1P3	2.67769	8.80081e-06	3.55845e-05	40.77	6.49
PTPRQ	2.6775	2.58385e-05	9.87395e-05	39.67	6.04
MYH7	2.67746	0.0161499	0.0369	4.29	0.6
DDO	2.6761	9.91555e-05	0.000345051	13.81	2.15
GJA5	2.67467	4.8723e-48	2.43353e-46	114802	17979.6
CACNA1S	2.67147	2.03558e-05	7.8788e-05	11.37	1.78
CHSY1	2.66972	2.25674e-31	5.69566e-30	11325.2	1780.17
CTA-313A17.5	2.66927	0.0391326	0.0803128	3.35	0.46
APLP1	2.66734	4.4413e-11	3.14793e-10	594.76	93.84
KB-1027C11.4	2.66608	0.145034	0.23958	24.55	3.9
OR8G2P	2.66605	0.0813936	0.149168	2.15	0.36
PLEKHG7	2.6659	0.0662154	0.125464	2.39	0.2
RP11-307N16.6	2.66493	0.0279884	0.0599446	70.86	11.16
CFHR1	2.66269	0.038264	0.0787798	4.68	0.77
ADAP1	2.6622	7.34553e-09	4.22452e-08	79.5	12.02
KIF26B	2.66117	3.18374e-15	3.09358e-14	208.85	33.43
ADAM20P1	2.66087	0.00246163	0.00676031	10.29	1.62
SEMA4B	2.65684	1.53549e-83	2.27945e-81	9621	1524.13
FNDC3A	2.65628	4.741e-30	1.12609e-28	12886.7	2044.73
ADRB3	2.65428	0.000688467	0.00209351	15.53	2.42
HAGHL	2.65388	3.72754e-18	4.43672e-17	349.33	55.15
GSTA4	2.65191	1.12968e-53	6.8801e-52	3073.76	489.82
OR7E10P	2.6482	0.123541	0.210399	3.84	0.55
ELOVL2	2.64815	1.84732e-34	5.43941e-33	2712.51	432.48
AIF1L	2.64726	1.26799e-22	1.98142e-21	39640.1	6327.34
GRIP1	2.64596	2.70704e-30	6.53142e-29	1588.78	254.11
HSPE1P9	2.64373	0.137257	0.229123	2.05	0.32
CNTN4	2.64369	0.00136312	0.00391817	8.26	1.83
HNRNPA1P59	2.64339	0.00345281	0.00919401	9.58	1.59
PDIA5	2.64331	7.85347e-54	4.82424e-52	14641.3	2343.78
CT476828.21	2.6432	0.0771343	0.142485	3.01	0.38
CT476828.5	2.6432	0.0771343	0.142485	3.01	0.38
PLCZ1	2.64186	0.0308634	0.06533	2.77	0.59
BTN3A2	2.64133	2.75438e-25	4.93963e-24	1282.82	205.66
NCAM1	2.63995	0.00118764	0.00345513	14.67	2.7
SBSN	2.63862	0.000876632	0.00261875	21.02	3.33
ANGPT4	2.63858	2.19551e-30	5.33334e-29	1713.54	275.46
TMEM45A	2.63853	3.62982e-18	4.32764e-17	3041.42	488.14
GJB7	2.63725	2.31222e-28	4.96268e-27	625.07	100.55
MRPS33P4	2.63706	0.140365	0.233382	2.02	0.26
C8orf4	2.63458	0.00348617	0.00927143	18.24	3.03
TRHDE	2.63241	0.000143485	0.000488421	83.7	14.6
AES	2.63231	1.29271e-33	3.66018e-32	32195.4	5192.72
HNRNPA1P66	2.63042	0.0811678	0.148861	1.97	0.19
ENPP7P4	2.62746	0.0929445	0.166586	103.3	16.72
TAPBPL	2.62691	9.84125e-07	4.48372e-06	80.96	13.95
AGR3	2.62653	0.0435641	0.0880135	4.55	0.74
RP11-613M5.2	2.62651	0.0578776	0.112133	1.91	0.26
RP4-595K12.2	2.62569	4.93289e-13	4.11594e-12	60.72	9.81
MAF	2.62541	0.0910764	0.163939	3.1	0.4
CXCL14	2.62463	0.00106341	0.00312432	23.74	3.91
PTK2B	2.62122	4.52107e-28	9.54066e-27	12460.6	2024.53
XAF1	2.6206	3.30102e-13	2.78586e-12	710.5	115.87
CARD6	2.61951	1.13538e-23	1.86843e-22	298.33	49.63
TLN1	2.61454	2.62033e-48	1.3211e-46	65172.4	10641.4
TBX1	2.61284	5.60914e-10	3.58144e-09	28.07	4.66
LINC01225	2.61219	0.123062	0.209735	2.16	0.26
TMEM35B	2.61169	9.60905e-16	9.71218e-15	454.45	74.36
ADA	2.61167	1.46756e-23	2.39847e-22	5083.04	831.65
EIF2AK2	2.61058	1.34118e-43	5.80372e-42	8288.63	1357.18
AC002400.1	2.60871	0.040917	0.083486	10	1.51
GJA3	2.60489	0.0516458	0.101839	2.03	0.27
ECM2	2.60442	2.76537e-05	0.000105431	18.21	3.13
GRAP	2.60371	4.12176e-27	8.12831e-26	127.33	21.21
PTPRR	2.60183	1.09924e-12	8.92799e-12	64.4	10.68
CGB8	2.60179	1.43648e-07	7.19315e-07	147042	24222.9
IL13RA1	2.60129	7.85935e-42	3.15214e-40	3937.45	649.53
EOGT	2.60022	3.9912e-23	6.3958e-22	1332.23	220.28
HCLS1	2.59588	8.65181e-23	1.36494e-21	313.29	52.64
CTLA4	2.59169	0.0396898	0.0813547	4.05	0.63
PPFIBP2	2.59139	5.35826e-58	3.74325e-56	11327.6	1880.26
SGPP2	2.58867	8.65685e-05	0.000304471	130.38	21.64
TVP23CP2	2.58852	0.162624	0.263165	2.03	0.36
MTCO3P43	2.58802	0.0964399	0.171557	1.95	0.27
AC110602.1	2.58536	0.0117054	0.0276769	5.32	0.81
FYB	2.58449	1.46812e-16	1.57313e-15	6275.84	1046.72
SOS2	2.58165	6.51415e-39	2.31702e-37	4316.19	721.18
MTATP8P2	2.57832	0.0718461	0.134441	3.39	0.55
RCBTB2	2.57708	5.46747e-18	6.41834e-17	125.11	22.65
PLA2G6	2.57552	7.85288e-20	1.03369e-18	878.84	147.72
TAF9BP1	2.57533	0.099502	0.176022	1.87	0.27
AC006262.11	2.57505	0.0406692	0.0830677	3.98	0.71
PTGES3L-AARSD1	2.57467	0.000370449	0.00117826	27.71	4.48
RP11-495P10.9	2.57427	0.00342664	0.00913358	17.84	2.98
SLC41A1	2.57417	2.37958e-28	5.09703e-27	1869.31	314.55
TMPRSS4-AS1	2.57388	0.00676241	0.0169364	7.99	1.68
CYP11A1	2.57109	4.08992e-18	4.8411e-17	42845.6	7210.14
PRSS22	2.5703	1.28543e-24	2.22499e-23	2518.26	424.04
RP11-139K1.2	2.56976	9.33486e-06	3.76299e-05	51.17	8.65
ATP5F1P3	2.56818	0.000359256	0.00114675	14.47	2.61
RP11-756A22.7	2.56547	0.0916849	0.164826	3.98	0.7
ANKRD13A	2.56442	1.54543e-57	1.06227e-55	16096.4	2720.91
FAM216B	2.5636	0.0148536	0.0342309	6.3	1.06
FKBP7	2.56259	9.88863e-44	4.31407e-42	210.43	36.23
TGFB1	2.56226	6.23392e-37	2.05335e-35	3760.01	636.4
NMUR2	2.56101	0.150626	0.246984	1.9	0.28
TMCO4	2.55863	2.40705e-63	2.00216e-61	2776.06	472.24
STAT1	2.55353	2.82161e-75	3.40777e-73	17685.5	3012.68
HDAC5	2.55316	3.56693e-31	8.88697e-30	12096	2060.58
NEURL2	2.55312	0.000410451	0.00129681	41.83	7.22
HSF4	2.55162	7.14661e-12	5.4679e-11	95.41	16.68
NEFHP1	2.55115	0.382035	0.515937	1.87	0.19
RP11-39E3.4	2.54566	0.137966	0.230054	3.58	0.56
CLDN16	2.54415	0.01336	0.0311379	11.4	1.85
FAM43A	2.54218	1.54211e-19	1.98948e-18	2661.52	457.23
HLA-DOB	2.54088	6.91487e-20	9.12465e-19	98.16	16.63
CSMD2	2.54061	2.50739e-07	1.21958e-06	36.62	6.34
ARL6IP5	2.5401	1.07206e-40	4.182e-39	24278.8	4175.23
XXbac-BPG248L24.12	2.53974	0.105286	0.184665	1.92	0.35
RPL9P16	2.5394	0.0198968	0.0443565	6.79	1.23
C5orf30	2.53906	1.12875e-33	3.20441e-32	3882.52	668.54
TXNP6	2.53751	0.0135119	0.0314611	15.28	2.62
SIK1	2.53728	7.53368e-05	0.000267743	155.63	25.77
NBPF19	2.53726	5.76484e-27	1.12441e-25	6167.27	1062.51
SLC39A6	2.53614	1.76696e-27	3.57015e-26	8608.03	1484.43
FAHD2P1	2.53443	0.0520231	0.102441	3.14	0.59
POM121L6P	2.5336	0.0983208	0.174251	1.77	0.32
ACOX2	2.53275	1.063e-09	6.59617e-09	68.4	11.89
AC007283.4	2.53265	0.104294	0.183181	4.41	0.68
OR5BK1P	2.52834	0.0831953	0.151941	2.58	0.44
P2RX2	2.52729	2.46291e-06	1.066e-05	42.1	7.06
ARSK	2.52688	1.27015e-25	2.30688e-24	1140.72	198.88
RP11-731D1.1	2.5265	0.103729	0.182338	2.37	0.28
RP11-365D9.1	2.52349	0.0381521	0.0785857	5.4	0.88
RP11-486O13.5	2.52285	0.00985427	0.0237063	20.58	3.66
COL6A5	2.52254	0.0092121	0.0223349	10.15	1.83
RPS3P6	2.52199	0.200211	0.311175	3.26	0.55
OR4F21	2.52197	0.102779	0.180847	2.92	0.54
PLOD1	2.52128	1.19634e-21	1.76251e-20	34244.5	5964.61
PFN1P6	2.52102	0.0154159	0.0353856	15.89	2.76
SH3GL1P3	2.52069	0.00834668	0.0204689	41.14	7.15
CALHM3	2.52067	7.94082e-19	9.84064e-18	148.5	26.46
KLK1	2.52041	0.109753	0.191167	1.76	0.31
ARHGAP4	2.52013	2.10051e-21	3.05044e-20	101.39	17.91
BBOX1	2.5185	0.0236054	0.0515437	6.51	1.04
KRT18P34	2.51771	0.0340374	0.0711954	5.92	1.02
RP11-1415C14.4	2.51733	0.247047	0.366084	5.11	0.84
SPTA1	2.51695	0.000211025	0.000699501	17.22	2.94
RP1-223H12.5	2.51537	0.00124125	0.00359932	10.82	1.88
PDCL3P6	2.51356	0.161849	0.262169	1.81	0.19
CCDC78	2.51288	8.17942e-16	8.2986e-15	260.64	43.34
SHROOM4	2.51284	3.33473e-23	5.35586e-22	1966.86	345
PAPSS2	2.51243	7.39613e-07	3.41336e-06	62.55	10.48
ATXN1	2.51072	5.25634e-24	8.8337e-23	895.01	156.97
AP000620.1	2.50965	0.213262	0.326779	1.94	0.34
ADGRG4	2.50933	0.00348682	0.00927203	15.05	2.7
THEM5	2.50808	0.000264755	0.000862228	651.14	114.82
ERBB3	2.50748	9.67514e-40	3.63489e-38	19784.4	3479.42
TRIM22	2.50381	7.40586e-11	5.15013e-10	450.08	80.34
SIGLEC1	2.50235	0.0813073	0.149051	3.38	0.61
TMEM151B	2.50221	0.000125372	0.000430395	21.34	3.76
AC005740.4	2.50199	0.0865711	0.157099	1.78	0.27
RP11-307P22.1	2.499	0.28026	0.404314	2.99	0.51
LILRB2	2.49891	0.0854717	0.155474	6	1.11
AL161905.1	2.49824	0.0213478	0.0471633	25.16	4.51
OASL	2.49793	1.84261e-13	1.58254e-12	158.61	27.63
ROCK1P1	2.49688	4.58435e-09	2.68125e-08	80.6	14.26
MAPK11	2.49627	3.04298e-09	1.81248e-08	97.35	17.36
SLC38A11	2.49613	4.94109e-05	0.000181383	40.15	8.12
TMEM74B	2.49612	4.45902e-11	3.15945e-10	284.67	50.89
SULT1A2	2.4932	1.43269e-12	1.15878e-11	87.92	15.69
CSF1R	2.49287	1.31661e-23	2.15507e-22	731.32	130.48
MGAT4A	2.49132	1.39687e-34	4.14735e-33	28111.9	5000.35
MANSC4	2.49067	0.0776398	0.143263	1.78	0.27
RTN4R	2.49015	3.77154e-22	5.73838e-21	514.35	91.26
CGB5	2.48966	9.48479e-08	4.85877e-07	107085	19066.1
RP11-23J18.1	2.48896	0.224835	0.340003	1.83	0.47
PRKCE	2.4877	1.8518e-21	2.69659e-20	478.95	85.92
RPL7AP7	2.48582	7.76564e-05	0.000275255	13.46	2.13
RAB28P5	2.48412	0.0934975	0.167318	3.82	0.68
BMT2	2.4837	8.09106e-33	2.20616e-31	1933.63	345.73
PPP1R14BP3	2.48316	0.306674	0.434013	1.77	0.19
MAPK12	2.48242	3.16078e-19	4.00485e-18	915.86	164.58
GAD2	2.48233	0.0298902	0.0635214	4.47	0.66
RP11-231E6.3	2.48113	0.239638	0.357542	1.78	0.19
AC244489.1	2.47647	0.327645	0.457245	19.22	3.46
RP4-635A23.4	2.47393	0.00717385	0.0178549	6.11	1.17
KEL	2.47314	0.0163592	0.0373144	5.93	1.04
PGR	2.4731	0.159476	0.25917	5.69	0.25
PIWIL1	2.47232	0.0795437	0.146284	5.27	0.59
CD300E	2.47184	2.82417e-05	0.000107539	22.99	4.01
HSD17B2	2.47166	6.9699e-50	3.77204e-48	370.29	66.57
B3GALT4	2.47076	3.28215e-23	5.27935e-22	413.5	74.4
RP11-1223D19.1	2.46714	0.00031086	0.00100185	15.81	2.72
FER1L4	2.46654	2.73868e-10	1.80638e-09	1774.36	321.06
SERPINB7	2.46586	4.5026e-21	6.39549e-20	1999.59	361.19
PPFIA2	2.46468	0.239252	0.357157	2.05	0.2
FOSL2	2.46398	5.00133e-80	6.7003e-78	11103.3	2011.81
EGFEM1P	2.4636	0.0927203	0.166282	2.28	0.36
SLCO1B3	2.46313	1.3561e-05	5.37139e-05	197.25	35.57
APBB3	2.46258	1.93595e-40	7.51086e-39	844.07	153.71
AFF1	2.46081	3.34351e-11	2.40168e-10	9529.57	1731.17
RP11-231P20.6	2.45955	0.0333771	0.070061	3.76	0.62
CTD-2194F4.2	2.45399	0.147428	0.242621	2.2	0.41
AC069542.1	2.45346	0.0560069	0.10906	5.04	0.94
RP11-325E5.4	2.45213	0.100353	0.177278	2.25	0.37
KCNE5	2.45156	2.26664e-06	9.86241e-06	178.75	32.68
SNX18P25	2.44893	0.109233	0.190355	2.9	0.51
MMP14	2.44787	8.28597e-102	1.94648e-99	105128	19268.2
CD180	2.44716	4.1197e-05	0.0001534	25.95	4.82
GPRIN3	2.44575	1.41674e-05	5.60014e-05	26.69	4.81
RP13-104F24.3	2.44547	0.0716294	0.134141	33.38	6.09
ARHGEF33	2.44345	3.61289e-11	2.57872e-10	62.09	11.34
RP11-1029M24.4	2.44268	0.165971	0.267468	1.7	0.19
RP11-764I5.1	2.44263	0.0513759	0.101381	3.33	0.62
AADACL3	2.44189	9.79802e-11	6.7344e-10	2455.45	451.6
CCDC162P	2.4412	1.92702e-51	1.08978e-49	422.73	77.96
CLEC1A	2.44048	1.24027e-16	1.33501e-15	1752.56	322.7
CTNND2	2.43819	0.178982	0.284553	2.36	0.2
FSTL1	2.43748	4.64404e-38	1.59096e-36	168489	31103.7
AC006449.1	2.43661	0.0765081	0.141578	4.11	0.67
AC006449.2	2.43661	0.0765081	0.141578	4.11	0.67
NBPF1	2.43506	9.76546e-30	2.25682e-28	3916.53	724.37
ASAP3	2.43462	1.68891e-43	7.2937e-42	35886.1	6637.83
OR2S1P	2.43412	0.000162206	0.000547438	11.35	1.93
RP4-799G3.1	2.43351	0.0474516	0.0947391	4.44	0.83
LOC440461	2.4332	0.00667251	0.0167298	6.88	1.17
NOXRED1	2.43237	2.22504e-07	1.08868e-06	28.81	5.58
MBL1P	2.43086	0.106466	0.186428	2.24	0.36
GGT3P	2.43022	0.0518841	0.102233	8.65	2.85
CD53	2.42976	1.10436e-06	4.99215e-06	219.38	40.57
MMP7	2.42855	0.00854279	0.020897	4.82	0.74
RPS9P1	2.42705	0.011377	0.026996	30.29	5.6
FO538757.2	2.4266	0.106574	0.186572	6.11	1.22
ACSL4	2.42519	2.25412e-33	6.32365e-32	22823.7	4250.34
SLC2A10	2.42513	2.07082e-37	6.91687e-36	1584.47	294.46
RP11-74E24.2	2.42509	0.141192	0.234519	1.76	0.28
LINC00674	2.42192	1.3808e-20	1.90558e-19	287.14	53.81
HEXB	2.4215	1.96235e-16	2.08184e-15	26446.9	4937.11
TIMP2	2.42148	5.66269e-36	1.82032e-34	36002.3	6720.22
RP11-351O1.4	2.42133	0.158604	0.258008	1.72	0.45
ST13P12	2.42125	0.1624	0.262922	1.65	0.32
SAT1	2.42107	1.0448e-26	2.00491e-25	38991.2	7281.26
RP11-134G8.6	2.41873	3.32746e-08	1.78408e-07	27.63	5.14
IGFBP5	2.41819	0.0360422	0.0747488	3.1	0.55
STAT2	2.41773	2.13549e-73	2.40265e-71	19972.3	3737.79
NBPF2P	2.41765	5.78146e-11	4.05879e-10	80.89	15.35
RP11-820K3.2	2.41758	2.15779e-05	8.31568e-05	29.84	5.73
GAPDHP42	2.41658	0.0295759	0.0629411	5.82	1.09
MYADML	2.41623	0.125012	0.212414	1.81	0.33
IDH1	2.41592	4.16846e-29	9.32105e-28	42854.4	8030.56
TMEM117	2.41386	6.87824e-39	2.44246e-37	380.33	71.76
NBPF20	2.41348	1.12109e-09	6.94452e-09	5924.64	1112.38
TMEM82	2.41209	4.92894e-08	2.60163e-07	26.15	4.59
CTSK	2.41164	8.12067e-07	3.72923e-06	277.1	52.28
SPATA45	2.41161	0.223963	0.338833	1.71	0.45
MORF4L1P1	2.41145	4.8922e-05	0.000179753	13.23	2.37
HNRNPH1P1	2.41112	0.0211906	0.0468499	3.9	0.71
OBSL1	2.40955	1.1968e-23	1.96649e-22	2126.52	399.44
KRT78	2.40864	0.138888	0.231376	3.34	0.87
RP11-775J23.2	2.40813	0.0359938	0.0746593	8.13	1.57
PAG1	2.4079	6.34374e-20	8.37616e-19	7461.13	1406.89
CLEC12A	2.40698	0.0014103	0.00404184	10.56	1.98
ATP5HP4	2.40651	0.0132186	0.0308387	8.58	1.63
BCL2L12P1	2.4057	0.143361	0.23733	1.73	0.41
PLSCR1	2.40547	1.63667e-79	2.14645e-77	5688.41	1074.15
CUL7	2.40507	1.17172e-19	1.52545e-18	1880.51	354.66
RP11-5A19.5	2.40455	0.0359929	0.0746593	7.9	1.77
SNX29P1	2.40352	0.0928037	0.166404	3.39	0.55
BMPR1B	2.40297	0.000537693	0.00166198	9.35	1.66
INHA	2.40239	0.000137055	0.000467948	2108.68	398.87
IL1B	2.40019	0.063209	0.120698	2.6	0.53
PBXIP1	2.40018	1.10991e-49	5.93162e-48	9099.45	1723.87
CBLB	2.39856	3.77277e-19	4.75534e-18	16031.8	3041.48
ZBBX	2.39702	0.0697751	0.131186	2.54	0.77
RP3-342P20.2	2.39646	5.8775e-05	0.000213063	16.63	3.44
ANKFN1	2.39602	8.8606e-10	5.53354e-09	49.38	9.64
AL031664.1	2.39377	0.0462833	0.0927531	45.64	8.7
KDELR3	2.39223	2.56535e-19	3.2662e-18	3644.76	694.54
SERPINE1	2.39051	2.99216e-07	1.44289e-06	43096.1	8219.05
SEMA4C	2.38979	1.6119e-44	7.239e-43	22011.2	4198.87
TNFRSF11A	2.38966	8.54386e-09	4.8717e-08	68.05	15.07
PTP4A2P1	2.38959	0.000161916	0.000546546	11.24	2.11
EPAS1	2.38924	4.39909e-70	4.33361e-68	61088.9	11661.5
RP11-648L3.1	2.38903	0.133426	0.224004	2.02	0.29
RP11-64C12.3	2.38553	0.00275119	0.00747201	10.68	1.94
TRIM43	2.38537	0.0727521	0.13591	2.97	0.59
MFSD2A	2.3835	5.11401e-14	4.55889e-13	2242.81	429.49
OR7E149P	2.3832	0.0583916	0.112942	5.02	0.92
NUCB2	2.3831	5.68608e-16	5.8354e-15	8618.34	1652.41
AC007899.3	2.38075	0.0296073	0.0630017	14.2	2.71
CDH19	2.37919	0.00194693	0.00544759	16.46	3.37
DDX3P1	2.37838	0.183261	0.289803	2.25	0.36
PIM1	2.37827	6.98236e-40	2.66767e-38	4519.78	869.2
HSD11B2	2.37749	8.08657e-09	4.6184e-08	1937.22	372.95
CXCL11	2.37744	0.066558	0.126002	3.47	0.74
SERPINB11	2.37743	0.00404275	0.0106105	8.78	1.95
SGCD	2.37736	0.0741254	0.137945	6.27	0.77
GPX7	2.37734	1.00464e-06	4.5723e-06	162.46	31.12
NFIX	2.37718	0.000790517	0.00237845	8.2	1.89
ENDOU	2.37633	1.91807e-07	9.44758e-07	955.72	184.3
GLRA3	2.37587	0.000345949	0.00110676	25.13	4.78
CRISPLD2	2.37478	1.85593e-74	2.1799e-72	9104.79	1755.34
CKAP4	2.37359	1.19318e-16	1.28757e-15	12078.3	2330.35
RGS11	2.37243	0.000157689	0.000533149	28.21	5.09
PLCE1	2.37231	5.05365e-19	6.32875e-18	1024.13	198.53
ATP13A4	2.37075	0.0292365	0.0623181	7.32	1.4
NDRG1	2.37012	2.69909e-18	3.25245e-17	2205.36	426.48
TPTE2P1	2.36961	2.97823e-06	1.27612e-05	88.92	17.2
TTBK1	2.36841	0.114412	0.197799	2.87	0.52
CD40LG	2.36819	0.117675	0.202426	2.1	0.36
ANKRD20A1	2.36814	0.110262	0.191933	3	0.54
RP11-763B22.7	2.36429	0.241385	0.359513	2.69	0.52
NCOA1	2.36399	2.24712e-126	9.06351e-124	7698.27	1495.36
ZC3H6	2.36264	1.39153e-15	1.39068e-14	376.69	73.78
AC111200.7	2.36012	0.131408	0.221105	3	0.56
GREM2	2.36008	3.51885e-09	2.08142e-08	98.66	19.23
AC002553.4	2.35933	0.268878	0.391514	1.7	0.27
P4HA1	2.35908	2.07537e-28	4.46329e-27	5979.65	1165.97
CCDC159	2.35837	2.2182e-12	1.77133e-11	204.37	39.79
TARBP1	2.35759	6.95803e-33	1.90207e-31	3133.15	611.01
CGA	2.35703	2.14754e-09	1.29684e-08	377593	73703.4
RPS12P20	2.35676	0.124895	0.212232	1.96	0.29
PLXNB3	2.35604	0.0552648	0.107801	3.76	0.99
NOTCH2	2.35547	6.60228e-32	1.72539e-30	25025.8	4889.52
NBPF14	2.35376	1.14534e-44	5.18728e-43	8527.15	1667.69
EXOC3L1	2.35073	3.29385e-06	1.4018e-05	48.75	9.23
RP11-439L8.2	2.35059	0.0971908	0.172634	2.55	0.38
XXbac-BCX105G6.12	2.35044	0.000411959	0.00130119	12.52	2.32
CYP39A1	2.35036	2.44944e-15	2.39423e-14	242.07	47.3
ARPC1B	2.347	2.27448e-39	8.28306e-38	34669.2	6814.44
TAS2R40	2.34503	0.21849	0.332716	1.74	0.4
BEGAIN	2.34402	0.00406097	0.010653	15.61	3.26
RP11-1070B7.1	2.34373	0.160359	0.260363	25.42	5
TMEM263	2.34349	1.54865e-32	4.17473e-31	3631.06	715.34
ATP5F1P5	2.34277	0.0492077	0.0977343	2.72	0.47
CDC42P5	2.34253	0.168808	0.271161	2.25	0.54
ACTL6B	2.3403	0.4325	0.566795	1.8	0.08
ELMO1	2.33978	1.61846e-39	5.98578e-38	6246.95	1234.95
RP11-378J18.6	2.33969	0.106612	0.186623	1.65	0.32
ISPD	2.33903	8.84917e-43	3.6875e-41	1332.63	263.72
RSPO1	2.33894	0.00548276	0.014003	7.03	1.32
FAM9A	2.33798	0.0735988	0.137228	3.54	0.69
RPL23AP47	2.3376	0.421613	0.555763	9.77	1.94
CDK15	2.33745	0.0673944	0.127361	3.96	0.53
FTCDNL1	2.33719	0.0434927	0.0878858	7.94	2.09
SGK2	2.33571	8.86724e-11	6.12121e-10	108.68	21.35
IRF7	2.33537	2.76057e-25	4.94657e-24	781.78	154.88
DPP10	2.33483	1.81865e-10	1.2172e-09	99.5	20.8
SLC16A14	2.33251	0.0400892	0.0820633	4.9	0.96
DYDC1	2.33025	0.03587	0.0744459	4.12	0.83
2023-03-02	2.32978	1.54941e-05	6.08518e-05	50.45	10.54
RNF130	2.32801	4.29756e-05	0.000159605	147.58	29.79
ANKRD50	2.32775	2.64689e-24	4.52298e-23	4190.3	834.97
HLA-DRB6	2.3273	1.64213e-05	6.42337e-05	65.49	13.03
SLC26A7	2.327	0.0792378	0.145809	4.88	0.98
UPF3AP2	2.32454	0.0723532	0.135319	2.19	0.49
LRRTM1	2.32402	0.2076	0.319846	1.97	0.35
DNAJB8	2.32315	0.0920987	0.165417	1.73	0.43
SCDP1	2.32267	0.133921	0.224694	2.69	0.45
RIMKLA	2.32185	2.32313e-06	1.00836e-05	100.14	20.72
TCF7L2	2.32176	1.51316e-25	2.74358e-24	4880.11	976.58
OR7E128P	2.32042	0.148302	0.243828	3.75	0.73
CARD17	2.32008	0.000854888	0.00255629	11.55	2.26
NEK2P4	2.31956	0.204392	0.316134	1.7	0.36
FOXG1	2.31943	0.159441	0.259133	31.05	1.76
MSRB3	2.31889	1.29075e-07	6.51073e-07	344.93	69.34
RP11-191A15.2	2.3184	0.172111	0.275452	2.51	0.67
ANKRD30B	2.31826	0.00400993	0.0105359	7.01	1.29
CYP26B1	2.31823	2.35351e-11	1.71184e-10	355.09	71.45
VSTM2A	2.31752	0.119233	0.204497	2.94	0.47
ACCS	2.3161	1.53234e-09	9.36709e-09	76.74	15.48
RYR3	2.31589	0.000555971	0.00171525	479.04	95.89
DSCAML1	2.31509	0.129007	0.217869	3.12	0.28
CH17-262O2.1	2.3138	0.0258748	0.0559051	4.73	0.83
RNF150	2.31303	2.11289e-05	8.15148e-05	39.19	7.22
CDH20	2.31205	0.190754	0.299306	1.89	0.22
MRPL35P2	2.31125	0.173723	0.277694	1.63	0.27
RHBDL1	2.31093	2.2323e-07	1.09174e-06	90.67	18.34
ZP2	2.30888	0.0474893	0.0948008	5.4	1.07
NAALADL2	2.30784	2.71543e-16	2.84548e-15	107.07	21.26
RP11-397P13.6	2.30778	0.0469777	0.0939411	6.42	1.37
RP11-708J19.3	2.30771	0.131014	0.220614	2.52	0.52
RP11-613M5.1	2.30752	0.120301	0.205914	1.6	0.27
ANKDD1A	2.30709	1.16568e-27	2.38914e-26	746.46	150.93
RPL5P7	2.30491	0.026527	0.0571987	9.62	1.94
USP9YP3	2.30408	0.0140827	0.032609	7.67	1.62
RPL23P2	2.30403	0.00103223	0.00304023	8.82	1.91
CXCL8	2.30305	0.154606	0.252464	4.87	0.96
AC005154.7	2.30048	0.0573781	0.111344	2.66	0.55
HPSE	2.29939	5.47707e-07	2.56649e-06	771.56	156.55
ARHGAP42P2	2.29933	0.0125436	0.0294212	7.55	1.55
RP11-434D2.9	2.29759	0.120813	0.206543	1.64	0.26
NPHS2	2.29716	0.0917427	0.164888	3.26	0.72
RAD51AP1P1	2.29693	0.0977637	0.173421	2.5	0.46
AQP1	2.29534	0.00310514	0.0083537	19.03	4.22
TRIM9	2.29466	8.67901e-21	1.21104e-19	298.85	62.17
NAT2	2.29392	0.00521406	0.0133694	6.39	1.26
SOGA1	2.2931	9.43971e-28	1.95346e-26	2343.69	477.42
TAGAP	2.29154	0.00580668	0.014751	7.91	1.5
CPEB2	2.28874	1.50314e-26	2.86131e-25	1013.84	208.66
TMEM133	2.28713	3.89816e-12	3.0513e-11	273.68	56.24
SYT8	2.28331	8.98221e-09	5.11216e-08	371.07	77.22
SERPINB1	2.28298	1.45547e-58	1.04059e-56	4938	1015.66
TBC1D1	2.28135	6.16126e-41	2.41226e-39	16392.9	3372.2
SH3GLB1	2.28133	4.72292e-37	1.56288e-35	10370.5	2134.17
TRIM34	2.28002	2.00963e-21	2.92046e-20	2381.01	491.27
CTB-167G5.7	2.27894	0.103848	0.182502	2.54	0.46
GUCY2F	2.27892	0.0125569	0.0294491	21	4.19
CTC-421K24.1	2.27749	0.0649016	0.123374	2.07	0.37
KRT76	2.27601	0.192028	0.300775	2.01	0.41
GPAT2P1	2.27548	0.201206	0.312404	2.52	0.56
IFNAR2	2.27329	1.90353e-41	7.49386e-40	1785.08	369.96
KCNF1	2.27283	0.00234614	0.00647392	60.63	12.31
RP11-3K24.2	2.27185	0.134973	0.226081	1.89	0.29
NPHP3	2.2712	1.4028e-26	2.67509e-25	2015.55	418.25
SEMA5B	2.27091	0.00340642	0.00908308	6.28	1.63
DPY19L2	2.26952	7.76023e-08	4.01672e-07	140.18	29.38
RP11-693N9.2	2.26831	0.00143247	0.00410096	27.52	6.41
RP11-476I15.5	2.26782	0.290197	0.415286	1.66	0.36
FERMT2	2.2674	2.22661e-39	8.12258e-38	11005.5	2286.59
RP3-405J10.5	2.26643	0.0182842	0.0411345	5.13	1.04
DCX	2.26611	0.00156841	0.00445673	20.75	4.13
ADCY7	2.26594	1.00849e-19	1.31695e-18	963.33	200.13
CYP4Z2P	2.26592	0.28766	0.412458	1.64	0.41
CHODL	2.26129	1.60439e-06	7.09351e-06	74.17	15.26
LMO3	2.26119	0.0345621	0.0721094	4.04	0.8
FAM96AP2	2.26035	0.0252424	0.0546769	5.51	1.21
APOL2	2.25992	7.31104e-40	2.77599e-38	1796.09	375.36
FBXW11P1	2.25902	0.023626	0.0515782	3.89	0.73
C6	2.25853	0.274188	0.397513	2.22	0.47
LRRC37A6P	2.25731	0.00318773	0.00855653	76.38	15.91
TLE2	2.25698	4.215e-11	2.99448e-10	854.84	178.25
DDX58	2.25657	2.52576e-24	4.32291e-23	4515.99	945.47
SYBU	2.25635	1.81347e-15	1.78977e-14	1352.95	283.3
RP11-545A16.3	2.25532	0.0016084	0.00456308	10.05	2
NBPF26	2.25429	1.06906e-09	6.63186e-09	2427.91	509.07
IL34	2.25427	3.4168e-05	0.000128684	26.54	5.41
CES1P1	2.25422	0.0746333	0.138746	9.6	2.19
RHOBTB3	2.2538	2.02591e-08	1.11532e-07	1899.39	398.71
PLK2	2.2526	1.31577e-10	8.93209e-10	33685.2	7069.91
IGFN1	2.251	0.111233	0.193319	6.08	1.68
TAF5L	2.24993	1.23234e-45	5.82825e-44	6940.69	1460.12
DCST2	2.24924	9.86056e-12	7.43263e-11	54.6	11.56
B4GALT4	2.2491	2.94387e-38	1.01666e-36	8019.59	1687.72
RP11-375N15.1	2.24727	0.231387	0.347772	1.64	0.34
INPP4B	2.24691	2.81624e-52	1.63594e-50	2328.92	490.6
MB	2.24642	0.0199951	0.0445199	7.31	1.57
CPT1B	2.24636	2.02365e-07	9.93787e-07	762.41	160.56
CHKB	2.24514	1.76146e-50	9.7551e-49	2411.32	509.74
WDR93	2.24121	7.54289e-09	4.32755e-08	37.7	8.8
DNASE1L1	2.24117	1.82916e-20	2.50654e-19	3584.6	757.57
GOLGA5P1	2.24106	0.0258846	0.0559163	6.12	1.36
PRR34	2.24103	0.00243014	0.00668671	6.24	1.24
C5orf47	2.23969	0.0949454	0.169321	5.69	1.35
BIN2	2.23934	1.52524e-37	5.13467e-36	20605.8	4364.34
RPL10P12	2.23759	0.0695144	0.130776	3.38	0.65
RP1-199J3.5	2.23717	1.22928e-09	7.59052e-09	37.59	8.42
C17orf47	2.23611	0.0779574	0.14375	5.67	1.12
IQSEC3	2.23337	0.223328	0.338251	1.68	0.73
ICAM1	2.23315	1.78735e-26	3.37827e-25	1354.11	288.89
CUX2	2.23234	0.182017	0.288263	1.87	0.62
SLC45A2	2.2312	0.208687	0.321122	2.5	0.63
TDRD5	2.23062	0.000131195	0.000449088	89.25	19.63
RP11-730G20.2	2.23038	0.0828232	0.151326	5.42	1.11
COL13A1	2.22976	0.174181	0.278287	3.28	0.66
CYBRD1	2.22966	2.81574e-07	1.36212e-06	609.18	129.29
CLNK	2.22962	0.00085309	0.00255128	37.63	8.51
LOXHD1	2.22896	0.135885	0.227295	3.3	0.76
CCR2	2.22725	0.11319	0.196019	3.12	0.63
PXDC1	2.22679	1.17435e-48	6.03465e-47	9592.7	2049.56
KCNC1	2.22518	0.148346	0.243863	1.54	0.35
FAM35BP	2.22114	0.0228048	0.0499948	8.74	1.74
MMP15	2.22082	4.41612e-24	7.44506e-23	20032.1	4297.29
HS6ST1	2.22051	4.49697e-74	5.2531e-72	7422.59	1592.07
SUV39H2	2.2179	4.5426e-33	1.25299e-31	2555.32	549.67
HSPE1P26	2.21722	0.041802	0.0849936	6.48	1.34
MYBPC1	2.21291	0.214324	0.328031	1.93	0.33
NRXN2	2.2129	7.9136e-10	4.96097e-09	398.98	86.23
SLCO2B1	2.21237	9.60734e-34	2.7347e-32	626.93	135.63
AC011933.2	2.21154	0.0982618	0.174218	2.84	0.72
DCAF8L2	2.21105	0.137691	0.229685	2.68	0.95
RAI14	2.21054	2.04035e-16	2.16137e-15	20563.1	4443.18
STOML3	2.21013	0.00912202	0.0221618	9.56	2.12
OR2B2	2.20974	0.117288	0.20185	1.96	0.36
GSTA9P	2.20938	0.00826893	0.0203015	8.37	1.62
ADCYAP1R1	2.20834	0.0313269	0.0662193	7.81	1.31
PLXNB2	2.20426	1.32733e-42	5.4989e-41	14979.9	3249.62
C17orf49	2.20338	7.01297e-30	1.64202e-28	1384.64	300.95
TMEM31	2.20285	4.29431e-07	2.03727e-06	51.47	11.2
RP11-50E11.2	2.20063	0.0327506	0.0689084	19.31	4.14
KRT6A	2.20042	0.336696	0.46734	2.58	0
PLA2G10	2.19928	9.23642e-11	6.36515e-10	359.91	78.23
FBLIM1	2.19907	2.06157e-43	8.83169e-42	10414	2268.22
OLFM3	2.19881	0.21396	0.327638	2.28	0.38
RPL23AP25	2.19848	0.0363882	0.075375	7.75	1.59
PRCP	2.19799	4.53931e-28	9.56972e-27	7670.59	1671.9
RP11-680L20.1	2.19797	0.144146	0.238481	2.35	0.46
MYCN	2.19796	1.49351e-33	4.21197e-32	18955.3	4130.14
OR7E100P	2.19746	0.0455526	0.091486	3.32	0.73
CD46	2.19605	3.19925e-42	1.29773e-40	19102.8	4169.7
NKAIN1	2.19426	0.00052496	0.00162568	32.34	6.77
USP18	2.19271	3.79903e-16	3.94232e-15	797.57	174.52
CH17-472G23.4	2.19262	4.76788e-34	1.37548e-32	1743.57	381.63
LRRC3	2.19248	5.18656e-16	5.32787e-15	1157.24	253.82
RP3-377O6.2	2.1898	0.136443	0.228067	2.64	0.54
CAV2	2.18862	3.10159e-21	4.44686e-20	3166.92	694.67
PPP1R36	2.18497	5.08294e-17	5.60093e-16	107.95	24.71
TK2	2.18465	7.25154e-35	2.19259e-33	1106.12	244.46
RP4-609E1.2	2.18448	0.123938	0.210958	2.06	0.44
RP11-251G23.2	2.18151	0.0486618	0.0968029	5.02	1.1
DENND5B	2.17901	3.12358e-28	6.6573e-27	1115.35	246.36
RP1-145M24.1	2.17815	0.0330186	0.0693835	17.68	3.94
ARHGAP24	2.1775	8.02832e-15	7.5771e-14	809.67	179.19
NID2	2.17647	3.41659e-05	0.000128684	341.18	75.43
NPIPA2	2.17526	0.0296509	0.0630756	9.38	2.18
CALCB	2.17428	0.0330035	0.0693586	28.94	6.78
DSP	2.17362	9.57606e-37	3.13968e-35	54454.6	12070
RP1-317E23.6	2.1725	0.130482	0.21996	3.87	0.76
PIK3CB	2.17228	6.32437e-93	1.14698e-90	8560.25	1898.62
CPA5	2.17176	0.0327804	0.0689515	10.54	1.86
GATSL3	2.17105	6.56292e-24	1.09435e-22	4372.36	970.39
SUGT1P	2.17092	0.0198508	0.0442585	7.51	1.49
DIO1	2.16866	1.94069e-05	7.53746e-05	28.35	6.45
ARPP21	2.1686	0.213728	0.327305	1.79	0.66
RPS20P31	2.16842	0.0994991	0.176022	12.52	2.66
OSM	2.16678	0.0300828	0.0638863	9.18	2.01
UBXN10	2.16608	0.00144032	0.00412067	96.83	21.8
TWF1P1	2.16544	0.0682307	0.128701	4.36	0.9
PLSCR2	2.16493	0.000166893	0.000562281	59.17	13.14
HGSNAT	2.16465	1.89315e-43	8.14284e-42	4490.39	1002.17
RPS7P11	2.16461	0.0259256	0.0559922	7.18	1.55
CYP2J2	2.16288	1.54339e-06	6.84647e-06	60.05	13.09
RPL23AP8	2.162	0.0618427	0.118492	4.07	0.87
TMEM35A	2.1616	0.0544444	0.106473	3.92	0.91
CASP16P	2.1608	0.000786509	0.00236739	134.57	30.21
CYCSP34	2.16071	0.11857	0.203637	2.02	0.43
TWIST2	2.15882	0.0794459	0.146155	6.88	1.59
FAM196A	2.1566	0.000323457	0.00104009	37.57	8.18
FAM47E-STBD1	2.15518	5.38131e-38	1.83471e-36	1477.05	332.03
ALDH3B2	2.1539	7.00632e-40	2.66977e-38	1992.54	447.52
CDKN2B	2.1535	2.32799e-15	2.28073e-14	107.14	24.12
IFITM5	2.15281	0.106895	0.187012	2.31	0.51
NALCN	2.15262	2.44869e-07	1.19265e-06	189.61	42.17
RPL23AP50	2.15261	0.167007	0.268753	1.92	0.5
NFKBIZ	2.1526	3.19433e-05	0.000120923	929.53	208.99
RP11-1277A3.2	2.15227	5.94891e-05	0.000215396	13.64	3.24
MT1F	2.15194	1.6769e-29	3.83801e-28	1165.04	262.29
SERPINB9	2.1515	2.89246e-31	7.24031e-30	10753.3	2420.73
CAPN11	2.15147	0.0199382	0.0444164	8.79	2
HGD	2.15115	0.0862214	0.156572	5.23	1.3
FBXL8	2.1503	1.5361e-13	1.32783e-12	182.75	42.37
CCT5P1	2.14959	0.147443	0.242621	2.68	0.62
RAI2	2.14776	0.0296619	0.0630865	4.88	1.11
RAP2B	2.14747	1.92113e-21	2.79565e-20	11090.9	2503.63
TRIM38	2.14686	8.78241e-80	1.1661e-77	2558.83	577.32
DDX10P1	2.14619	0.041067	0.0837319	4.9	1.14
B3GNT8	2.14575	1.21601e-08	6.83529e-08	67.11	15.22
CRYBG3	2.14507	1.34741e-16	1.44668e-15	1751.9	396.33
RRBP1	2.14396	4.08796e-40	1.57173e-38	32117.7	7266.88
HRH1	2.14203	1.12873e-07	5.72859e-07	502.49	114.28
RP13-492C18.1	2.14044	0.112977	0.195761	2.07	0.45
GSDMD	2.14004	1.84116e-23	3.00217e-22	1308.66	296.54
TNFAIP6	2.1396	0.0173436	0.0393582	7.2	1.71
JAM3	2.13903	4.4101e-28	9.31569e-27	18665	4238.25
NIPAL1	2.13776	7.1531e-43	3.00416e-41	2254.5	512.55
TIGD2	2.13711	3.76345e-39	1.34985e-37	2159.45	491.64
RP11-26H16.1	2.13704	0.0390699	0.0802226	8.14	1.94
KMO	2.13554	1.32956e-08	7.43643e-08	202.25	46.11
RP11-349G13.3	2.1353	0.101895	0.179483	2.76	0.6
KIFAP3	2.13412	6.22655e-32	1.62919e-30	2722.13	620.29
DDX11L16	2.13378	0.00387245	0.0102136	20.51	4.44
RPL23AP86	2.13187	0.118858	0.204017	2.91	0.57
FXYD2	2.12964	0.175576	0.280096	2.09	0.39
ZNF440	2.1296	1.70878e-14	1.57519e-13	4362.95	997.52
RP1-315G1.1	2.12902	0.0724817	0.135512	4.62	1.01
RP11-629O1.3	2.12729	0.0766591	0.141809	2.85	0.69
TNFSF13B	2.12507	0.0100697	0.0241702	13.99	2.92
UXS1	2.12466	2.60046e-30	6.28136e-29	11091.1	2543.44
PTPRE	2.12241	2.5049e-25	4.50734e-24	5460.62	1255.13
FBLN7	2.12194	1.03781e-09	6.44734e-09	50.85	11.53
PLCXD2	2.12124	1.70083e-13	1.46726e-12	1578.71	362.1
AKNAD1	2.12086	9.07281e-07	4.15043e-06	51.87	12.16
AC008746.5	2.11912	0.0403067	0.0824454	11.57	2.66
GPX8	2.11722	4.10799e-19	5.16871e-18	4553.13	1049.64
INSL4	2.11474	1.64441e-10	1.10508e-09	2891.15	667.8
ZBTB10	2.11391	5.01132e-23	7.99455e-22	12004.2	2773.43
TRAF3	2.11368	4.4136e-140	2.6957e-137	5577.05	1288.27
SIDT2	2.11305	4.87984e-63	3.99679e-61	7336.63	1696.09
PIGCP1	2.11267	0.107421	0.187702	289.83	66.98
RASL11B	2.11186	1.25915e-19	1.6343e-18	5586.9	1292.39
TLR3	2.11117	1.20374e-06	5.39916e-06	94.74	22.19
RECK	2.1096	2.34957e-28	5.03779e-27	1252.83	290.96
TMEM178A	2.1073	0.14166	0.235132	3.71	0.84
PES1P2	2.10679	0.127595	0.215928	2.02	0.38
FAM214B	2.10543	4.25984e-24	7.19863e-23	2163.02	503.08
CNRIP1	2.10393	0.00193535	0.00542013	17.56	4.19
FMO4	2.10332	2.83856e-13	2.40889e-12	105.33	25.29
VASP	2.10248	2.3739e-22	3.64822e-21	29152.2	6788.62
NFYAP1	2.10196	0.255804	0.376529	2.24	0.55
KRBA2	2.09937	1.82106e-07	8.98839e-07	118.47	27.64
RP11-405A12.1	2.09787	0.118382	0.203413	1.96	0.45
WNT10B	2.09783	3.11756e-09	1.85432e-08	339.34	79.25
PRKD3	2.09671	2.83843e-62	2.27255e-60	6485.02	1517
IFNL1	2.09586	0.122888	0.209463	3.11	0.66
NDUFB4P11	2.09547	0.000436861	0.00137375	12.69	3.34
RP11-378J18.10	2.09504	0.0910053	0.163852	4.1	0.85
MBNL2	2.095	1.93606e-18	2.35021e-17	13351.9	3125.58
KRT4	2.09489	0.258982	0.380264	2.02	0.4
KISS1R	2.09339	0.000575604	0.00177199	17.59	4.35
TBC1D10A	2.09315	2.51498e-34	7.35467e-33	7108.86	1666.21
PGF	2.09067	3.32628e-31	8.31648e-30	70432.4	16535.4
PCMTD1	2.09044	3.01633e-25	5.38232e-24	3069.89	721.42
LYRM9	2.09032	9.63695e-10	6.0061e-09	233.46	56.35
NOTCH2NL	2.08974	1.59123e-34	4.7048e-33	4235.53	994.97
CCNG2	2.08969	1.54659e-33	4.35594e-32	4212.96	990.59
CTC-329H14.1	2.08966	0.0143129	0.0330955	7.4	1.73
LPAL2	2.08885	0.000324511	0.00104301	10.06	2.74
SNRPGP5	2.0884	0.120956	0.206688	2.49	0.55
CCDC178	2.0883	0.261512	0.383111	1.6	0.41
ARR3	2.08798	0.0234133	0.0511704	6.47	1.67
ACER2	2.08673	1.97618e-32	5.2872e-31	3155.27	743.36
ARX	2.08632	0.1698	0.272304	11.37	2.94
PTPRZ1	2.08586	4.59036e-06	1.91694e-05	53.34	11.87
CPLX1	2.08567	0.00368944	0.0097683	33.75	7.64
ULK1	2.08557	9.86469e-09	5.59951e-08	936.42	221
RP11-458D21.5	2.08509	8.66591e-18	1.00407e-16	400.38	94.15
ANO7L1	2.08497	1.54293e-05	6.06419e-05	39.97	9.85
MORF4L2	2.08264	1.38702e-39	5.18362e-38	42168.7	9955.98
ANO1	2.0822	0.00300861	0.00811854	637.65	150.5
TRIL	2.07967	6.64423e-08	3.46593e-07	82.11	19.39
ARHGAP42	2.07933	9.11948e-07	4.17089e-06	2229.82	527.9
CLEC9A	2.07861	0.00419559	0.0109618	9.81	2.55
MAS1	2.07787	5.47686e-13	4.55383e-12	63.24	14.62
LY6E	2.07782	3.725e-35	1.14575e-33	89231.5	21136.1
MYL10	2.0772	1.99418e-05	7.72557e-05	17.26	4.08
POPDC2	2.07603	0.00266244	0.00724756	18.15	4.22
OR8B1P	2.07541	0.0979336	0.173679	2.95	0.68
MRC2	2.07408	3.89631e-06	1.64283e-05	968.43	230.43
TPP2	2.07316	2.1103e-19	2.70617e-18	9407.15	2236.18
ABHD17C	2.07299	8.86824e-24	1.46845e-22	1019.31	242.51
MIDN	2.07158	4.80674e-16	4.9496e-15	1829.95	434.87
OMG	2.07114	0.00166331	0.0047126	26.34	7.13
GBP1P1	2.07099	7.46202e-05	0.000265461	24.34	5.71
IZUMO4	2.06973	1.96513e-12	1.5769e-11	142.89	34.05
ASB11	2.06967	0.214271	0.327973	1.69	0.28
HMGCS2	2.06846	0.000813997	0.00244308	29.4	7.1
HLA-E	2.06622	1.75989e-36	5.72621e-35	25014.8	5972.62
RP11-101O6.2	2.06611	0.0663605	0.125683	3.3	0.78
TARM1	2.06431	0.0860203	0.156272	5.75	1.23
PDE4DIP	2.06271	5.52054e-49	2.90671e-47	21131.8	5058.34
FBXL17	2.06191	2.56304e-20	3.47433e-19	934.53	223.61
ITGB1	2.06163	3.12137e-20	4.20451e-19	81112.2	19430.5
CRMP1	2.06157	0.059173	0.114185	9.48	2.17
FRMPD1	2.06153	0.000316417	0.00101929	48.94	12.72
FRAT2	2.06	9.02778e-48	4.45697e-46	1539.17	369.15
RP11-592P9.3	2.05992	0.228944	0.3449	2.21	0.48
GABRB1	2.05918	0.118992	0.204132	5.88	1.28
NRG2	2.05582	0.328926	0.458673	1.58	0.38
SLC35F5	2.05539	1.52041e-34	4.50164e-33	9279.66	2233.34
ZIC3	2.05511	0.153561	0.251084	3.33	0.83
CCDC171	2.05504	2.81284e-15	2.74191e-14	424.67	102.4
OR6A2	2.05442	0.380975	0.514766	2.84	0.68
STAT4	2.05409	2.87914e-08	1.55305e-07	40.63	10.17
LHB	2.0536	7.79326e-06	3.1769e-05	215.04	51.7
ADAM8	2.05251	4.70825e-24	7.92506e-23	19709.1	4751.66
PFKFB1	2.05034	0.000708967	0.00215186	13.3	3.06
PDLIM5	2.04973	9.07636e-58	6.32004e-56	18795.1	4540.51
LBHD1	2.04911	1.15451e-22	1.80938e-21	313.97	76.3
HNF4G	2.04825	1.13156e-07	5.74162e-07	71.22	18.17
DRC1	2.04769	6.39394e-06	2.62549e-05	46.57	12.01
LRRC63	2.04742	5.22801e-06	2.16798e-05	36.92	9.02
SLC41A2	2.04702	2.01488e-37	6.74053e-36	3006.56	728.55
RP11-397J20.1	2.04603	0.00901811	0.0219343	7.54	1.76
MTHFD1P1	2.04575	0.0775146	0.143097	8.4	2.03
BCAR3	2.04482	1.19413e-75	1.46706e-73	8206.02	1988.12
AL591806.1	2.04456	0.0779963	0.143785	5.14	1.27
OR7E140P	2.04396	0.228469	0.344354	2.03	0.55
ZNF25	2.04382	0.000614439	0.00188151	29.99	7.58
JMY	2.04352	3.02776e-17	3.38871e-16	706	171.12
CSGALNACT2	2.04178	1.21131e-35	3.8305e-34	997.8	242.9
PDE7B	2.04132	0.00198319	0.005536	11.62	2.93
CLN5	2.04131	4.37014e-29	9.75162e-28	7619.7	1851.4
SHH	2.04002	0.0507691	0.100388	4.7	1.13
P4HA2	2.0398	1.19403e-27	2.44256e-26	6081.18	1478.86
MFSD13B	2.03888	0.104799	0.183948	4.59	1.09
HCG4	2.03819	6.14073e-05	0.000221553	113.69	27.41
KRCC1	2.03694	3.45477e-22	5.27142e-21	634.21	154.89
SPINK5	2.0367	1.01917e-06	4.63154e-06	153.23	37.69
C10orf54	2.03506	1.90874e-18	2.31835e-17	12653.4	3087.45
HFE	2.03494	1.74185e-07	8.61534e-07	104.94	25.73
TSHZ1	2.03377	2.99859e-05	0.000113815	31.21	7.73
RP5-928E24.4	2.03214	0.0658688	0.124863	3.3	0.74
RP11-29H23.5	2.03138	8.26815e-12	6.28327e-11	105.31	25.89
SLC29A1	2.03111	3.03318e-10	1.99202e-09	11192.8	2738.66
PFN1P4	2.03069	0.0924048	0.165814	4.71	1.1
SPEF2	2.03042	5.79256e-07	2.70484e-06	139.56	34.47
RP11-557J10.3	2.03029	0.0552537	0.10779	7.89	1.95
IL17D	2.02943	0.0180141	0.0406338	1786.7	437.69
AC002075.3	2.02909	0.105371	0.184799	2.5	0.62
TMEM220	2.02813	2.84836e-08	1.53839e-07	170.48	41.49
CD93	2.02752	0.000905508	0.00269634	10.04	2.4
C5orf42	2.02615	3.30386e-11	2.37481e-10	1594.32	391.4
PPIC	2.02518	2.56575e-31	6.44512e-30	723.63	178.1
RPL12P14	2.02476	0.26041	0.381914	1.71	0.36
DUSP5P1	2.02472	7.51294e-05	0.000267139	22.44	5.54
GLI3	2.02405	2.24309e-20	3.05223e-19	1304.16	320.52
RP1-217P22.2	2.024	7.53018e-10	4.73171e-09	43.27	10.56
USH2A	2.02304	4.89478e-06	2.0369e-05	48.37	12
SCARF1	2.02282	1.1079e-06	5.00603e-06	37.87	10.09
GOLGA8N	2.02168	1.44422e-07	7.22346e-07	83.42	19.87
ENTPD1	2.02128	9.1989e-10	5.73811e-09	831.5	203.53
SNX31	2.02102	0.183686	0.290348	2.1	0.58
FOLR3	2.02014	0.00197868	0.00552485	28.08	6.76
CNTN1	2.02011	0.0875488	0.158588	3.79	1.29
RP11-65B7.2	2.02006	0.00322296	0.00863808	15.19	3.85
ENPP7P6	2.01956	0.151838	0.248666	2.85	0.71
HCST	2.01896	0.00946496	0.022873	12.86	3.31
TBC1D28	2.01823	0.0289428	0.0617357	7.56	2.21
CES5AP1	2.01795	0.0357103	0.0741649	3.97	0.98
SCN4A	2.01693	0.0181409	0.0408682	11.9	4.15
PRLR	2.01648	0.00268295	0.00729873	1343.14	331.99
UGT3A2	2.01598	0.0183582	0.0412881	5.77	1.58
CBFA2T3	2.01553	0.0435139	0.0879204	16.71	4.35
WWTR1	2.01549	7.45684e-21	1.04734e-19	3620.87	894.59
PATE2	2.01496	0.00417094	0.0109027	16.15	4.11
PSCA	2.01335	9.07448e-09	5.16055e-08	483.68	119.57
OCIAD2	2.01334	4.37674e-10	2.8292e-09	209.68	51.99
RP11-163E9.1	2.01292	0.218109	0.332254	2.92	0.66
CDKN1C	2.01132	6.95038e-26	1.27645e-24	62612.3	15530.9
ZNF213	2.01092	6.07605e-30	1.43048e-28	587.77	146.61
AC011742.3	2.01072	0.0637316	0.121566	5.77	1.46
CTA-253N17.1	2.00973	0.0498286	0.0987839	7.31	1.76
BZW2	2.00893	3.49475e-25	6.19464e-24	49788.3	12371.5
STBD1	2.00877	7.20963e-27	1.39982e-25	918.47	227.6
ANKRD18DP	2.0086	0.00656725	0.016491	11.44	2.23
TRIM25	2.0083	2.36013e-27	4.73288e-26	4933.71	1226.46
RASSF6	2.00747	2.4161e-19	3.08536e-18	1033.49	257.32
C5orf56	2.00652	2.94126e-09	1.75385e-08	115.15	28.23
SERPING1	2.00533	3.48607e-45	1.61303e-43	771.97	192.87
FRAT1	2.00397	6.23006e-06	2.56017e-05	154.38	39.24
AGBL4	2.00319	0.000168407	0.000566892	15.2	3.87
TIAM1	2.00253	1.36517e-88	2.27994e-86	14019	3497.83
ZC2HC1B	2.00213	0.0416239	0.0847095	5.06	1.26
TCHH	2.0014	7.96735e-08	4.11496e-07	165.4	41.53
MYB	1.99928	0.0605779	0.116474	5.62	1.34
PALM	1.99768	3.13038e-13	2.64812e-12	1344.47	336.31
TMPRSS9	1.99714	0.00246153	0.00676031	48.08	12.17
RP11-359E7.3	1.99713	0.00223616	0.00619201	53.54	13.26
BST1	1.99685	3.36557e-14	3.03569e-13	455.54	114.22
PLEKHA2	1.99587	1.00621e-17	1.16018e-16	697.32	175.75
VSIG8	1.99545	0.0133371	0.031088	16.97	4.17
IL1RAPL2	1.99504	0.0162865	0.0371684	8.23	2.73
ZNF300P1	1.99478	2.67482e-14	2.43317e-13	126.19	31.77
FAM25BP	1.994	0.101422	0.178841	2.94	0.76
RP4-669L17.8	1.99256	0.107016	0.187163	7.97	1.94
LRRC37A2	1.99198	0.00853329	0.0208786	1068.98	268.64
KIAA1210	1.99171	0.000534928	0.00165439	19.61	4.9
ADM	1.9917	3.02076e-13	2.55843e-12	6291.41	1582.02
RP11-555K12.2	1.99087	0.221361	0.335987	3.16	0.82
BTC	1.98952	0.000784052	0.00236076	15.3	3.66
AQP2	1.98884	0.0301235	0.0639664	23.44	6.38
IL6ST	1.98849	1.20139e-07	6.08003e-07	15924.6	4013.51
ANKAR	1.98638	1.50771e-08	8.39985e-08	90.32	23.47
RP11-134E15.1	1.98533	0.102589	0.180557	3.86	1.04
PROS1	1.98503	2.14306e-06	9.359e-06	912.46	230.59
ACVR1C	1.98481	9.31109e-06	3.75411e-05	37.69	9.63
TYMP	1.98415	9.67566e-30	2.23849e-28	2326.05	588.09
GCN1	1.98371	2.35377e-59	1.72909e-57	47750.9	12073
BOD1P1	1.98288	0.000536104	0.00165755	21.47	5.43
NT5CP1	1.98287	0.0685553	0.129256	4.08	1.12
HSPD1P10	1.98242	0.0193036	0.0431915	21.99	5.59
SLC6A15	1.98127	3.28308e-09	1.94925e-08	221.83	56.97
CD207	1.98067	0.218447	0.332697	2.54	0.64
CYFIP2	1.98037	2.40951e-12	1.91622e-11	8159.84	2067.87
TOMM22P2	1.98035	0.172404	0.27588	3.1	0.75
CHKB-CPT1B	1.97946	0.000326401	0.00104861	221.81	55.93
PXDNL	1.97751	0.0637398	0.121571	4.22	0.98
FAM160B2	1.97624	5.26564e-38	1.80102e-36	3808.83	968.77
APOBR	1.97518	1.52374e-11	1.13023e-10	1213.04	309.17
TNS3	1.97472	1.74093e-164	1.86079e-161	35014.4	8907.74
ZNF311	1.9747	0.0587021	0.11342	14.23	3.65
RP11-182I10.2	1.97373	0.15702	0.255704	2.48	0.56
CFHR3	1.97311	0.00159385	0.00452481	14	3.93
GRAMD1C	1.97287	5.70082e-18	6.68494e-17	629.72	160.64
RP11-512N21.1	1.97278	0.28581	0.410464	2.26	0.54
LEKR1	1.97224	0.00020844	0.000692007	29.6	7.57
NME2P1	1.97176	0.198469	0.308962	69.65	17.74
CTSF	1.97089	1.96744e-12	1.57816e-11	433.01	110.77
SLC2A11	1.97044	4.70578e-17	5.2149e-16	851.67	217.51
FAAH	1.96997	1.50949e-21	2.21017e-20	507.35	129.63
AMPD3	1.9693	2.33725e-31	5.89191e-30	3273.88	837.06
CREBRF	1.96903	5.41305e-22	8.1835e-21	797.49	204.01
TAPBP	1.96881	1.63085e-22	2.53179e-21	3499	893.97
RP11-129B9.2	1.9686	0.194549	0.303878	1.92	0.51
CALU	1.96838	2.34371e-50	1.28795e-48	55957.6	14300.1
IFITM1	1.96802	3.85485e-08	2.05397e-07	641.32	167.73
CTB-60B18.10	1.96794	5.48819e-05	0.000200084	397.22	101.84
TPT1P10	1.96764	0.0178843	0.0404094	14.02	3.61
CGB7	1.9673	0.00934723	0.0226317	4651.75	1189.56
CTD-2021K4.1	1.96565	3.6948e-10	2.40511e-09	617.39	158.16
HEATR5B	1.96551	3.46752e-32	9.19667e-31	11921.5	3053.39
MR1	1.96488	9.13243e-27	1.75719e-25	1279.29	328.84
CTBS	1.96465	1.02116e-11	7.68639e-11	1422.45	364.23
AC023271.1	1.96407	0.121375	0.207289	3.65	1.03
SLC22A7	1.96233	0.346367	0.477727	1.96	0.35
EXOC3L4	1.96202	0.00103205	0.00304013	29.35	8.12
GPAA1P2	1.96136	8.40371e-05	0.00029625	15.64	3.88
RP11-311P8.2	1.96021	0.243801	0.362278	2.28	0.55
ABTB1	1.95941	7.63493e-19	9.47804e-18	961.85	246.56
CD99L2	1.95935	1.29353e-19	1.67688e-18	1155.11	296.58
RP11-206F17.2	1.95921	0.129396	0.218457	3.01	0.82
ITSN2	1.95903	4.56659e-11	3.23138e-10	5660.14	1456.13
FRZB	1.9589	0.0116805	0.0276302	16.22	4.28
TAC3	1.95749	0.0139571	0.0323637	341.81	87.87
CHRDL1	1.95528	0.00731269	0.0181708	10.59	2.89
NPM1P25	1.95406	0.0623709	0.119255	4.83	1.17
SARM1	1.95395	5.0951e-10	3.27278e-09	679.18	174.75
CLEC2B	1.95281	0.000835734	0.00250357	10.53	2.84
KRT18P55	1.95183	8.17392e-06	3.32131e-05	21.47	5.31
CRYAB	1.95095	0.000245015	0.000803944	324.54	83.87
TM4SF18	1.9508	0.155928	0.254274	3.24	0.85
CD34	1.94949	0.00252455	0.00691178	20.42	4.95
GNG12	1.94935	5.10164e-54	3.17029e-52	22633.4	5860.49
RP1-130H16.18	1.94883	2.19759e-17	2.47905e-16	817.42	211.74
ATG4C	1.9486	4.67596e-28	9.82872e-27	1629.61	422.69
ZNFX1	1.94853	3.92414e-29	8.8116e-28	7886.04	2043.35
C1QTNF3	1.94833	0.00124876	0.00361791	10.82	2.75
RGSL1	1.94802	0.000452801	0.00141887	15.05	3.75
ACADVL	1.94799	1.49119e-127	6.13023e-125	14362	3722.07
LIPA	1.94779	3.16031e-14	2.85779e-13	8140.24	2109.62
RP11-23E10.4	1.9467	0.180051	0.285954	3.61	0.97
SMCO2	1.94661	0.152813	0.250034	3.69	0.95
SPDYE21P	1.94486	0.338508	0.469279	2.76	0.75
SLC16A5	1.94424	2.30964e-14	2.10816e-13	1173.59	304.74
RGS22	1.94367	0.00404279	0.0106105	14.8	3.75
MXRA8	1.94111	3.12755e-59	2.28965e-57	22401.9	5834.13
PCDH11X	1.93762	0.000221047	0.000730231	143.57	37.53
RAP2C	1.93593	7.86112e-30	1.83058e-28	4310.87	1127.95
RP11-217F16.1	1.9356	0.190869	0.299444	2.81	0.71
PLK5	1.93552	0.0124812	0.0292908	27.99	7.75
CDK19	1.93542	5.90014e-26	1.08637e-24	1885.4	491.83
CRYBA1	1.93522	0.000521509	0.00161687	19.11	5.14
MYO1E	1.93447	7.29277e-29	1.60554e-27	17109.7	4476.43
TCEAL3	1.93432	0.00144576	0.00413457	14.05	3.44
RP11-746P2.5	1.93377	0.287112	0.411919	2.02	0.54
ERVV-1	1.93304	8.4582e-06	3.42704e-05	2887.27	756.15
RPL7P26	1.93259	0.242722	0.36095	4.14	1.03
DHRS12	1.93253	1.44453e-21	2.11795e-20	617.19	162.34
NXPH3	1.93237	2.28312e-11	1.66916e-10	927.63	242.88
PLXNA3	1.93186	5.10842e-14	4.5558e-13	2531.42	663.65
TSPO	1.93181	1.36136e-26	2.59838e-25	6169.45	1616.39
MAP3K5	1.93006	3.43337e-06	1.45915e-05	271.93	75.46
ARG1	1.92826	0.0903478	0.162874	5.88	1.69
MTMR9LP	1.92591	2.81896e-08	1.52405e-07	115.63	30.43
TNNI3K	1.92537	0.1978	0.308063	2.42	0.69
ZDBF2	1.92473	2.3615e-21	3.42018e-20	2953.79	778.12
CH17-478G19.2	1.92429	0.27134	0.394144	4.26	1.16
NPIPB15	1.92417	8.30855e-05	0.000293234	204.01	53.94
RAB8B	1.92385	5.07711e-21	7.19717e-20	6090.83	1605.83
RP11-177C12.1	1.9233	5.04667e-14	4.5045e-13	86.48	22.7
DENND2A	1.92285	4.99273e-23	7.97084e-22	2226.7	587.47
CNPY2	1.92233	7.03352e-26	1.29061e-24	7436.09	1962.86
AC005077.14	1.92111	0.199804	0.310702	4.45	1.19
DERL3	1.92	6.88186e-10	4.34476e-09	113.76	29.42
NLRC5	1.91936	0.000387191	0.00122713	26.93	8.15
NFIL3	1.91914	3.95396e-26	7.31808e-25	3237.41	856.31
IGLON5	1.91777	0.0815703	0.14942	4.24	1.26
FAM172A	1.91692	2.33105e-22	3.58753e-21	914.48	242.61
HNRNPH1P3	1.9169	0.321546	0.450173	2.34	0.56
IGSF10	1.91648	4.62741e-05	0.000170876	389.84	103.01
FLRT2	1.91429	7.76971e-05	0.000275353	146.55	37.59
SYNE1	1.91331	7.31982e-20	9.65304e-19	7116.54	1890.16
GBE1	1.91284	1.99078e-20	2.72102e-19	3748.92	995.52
NCSTN	1.91237	9.18141e-59	6.63078e-57	8631.93	2293.37
MBD2	1.91198	3.80952e-30	9.099e-29	5042.52	1340.76
HNRNPA1P14	1.91105	0.0857393	0.155841	5.33	1.44
SIPA1L2	1.91104	3.77383e-16	3.91807e-15	1988.37	528.47
IKBKGP1	1.91067	0.316263	0.444416	41.5	11.08
MTND1P23	1.9102	0.312477	0.440157	66.66	17.77
ADAMTS7P4	1.90945	0.00295604	0.00798676	18.92	5.23
RGL3	1.9094	2.74355e-33	7.64653e-32	994.76	265.46
RP11-1305N21.3	1.90849	0.0762375	0.14131	3.57	0.89
RP11-763B22.3	1.9084	0.0829792	0.151585	163.8	43.65
MAST4	1.90826	3.91108e-07	1.86347e-06	1911.29	509.28
RP11-428O23.1	1.90733	0.260483	0.381934	1.65	0.36
COL20A1	1.90645	0.0233582	0.0510613	9.89	2.09
GALC	1.90643	1.03276e-22	1.62573e-21	1244.2	333.81
RPL36AP29	1.90532	0.338817	0.469616	1.89	0.54
RP11-187C18.3	1.90365	0.0843535	0.153741	5.83	1.49
BNIP3L	1.9031	2.44742e-28	5.23185e-27	5174.04	1385.21
[truncated: 19,379 more rows]

## Sheet: Supp Data 3a
Supplementary Data 3a: Chromatin accessibility in stem state cells. P values for called peaks estimated by a Poisson model followed by Benjamini and Hochberg procedure to adjust for multiple testing implemented in MACS3.
chr	start	stop	peak ID	peak type	p value (-log10)	q value (-log10)	element type	element details	associated genes (distance from the peak)	DHS annotations
1	819779	820590	Stem_peaks_peak_5	shared	20.9462	19.4197	TTS	(ENST00000326734)	OR4F16 (-133512), SAMD11 (-105553)	cancer_epithelial_DHS,embryonic_primitive_DHS,organ_developmental_renal_DHS
1	826660	828008	Stem_peaks_peak_6	shared	1226	1222.92	promoter-TSS	(ENST00000416570)	OR4F16 (-140661), SAMD11 (-98404)	embryonic_primitive_DHS,lymphoid_DHS,musculoskeletal_DHS,stromal_b_DHS,tissue_invariant_DHS
1	833918	834525	Stem_peaks_peak_7	shared	5.84192	4.54097	intron	(ENST00000415295, intron 1 of 1)	OR4F16 (-147549), SAMD11 (-91516)	cancer_epithelial_DHS,organ_developmental_renal_DHS
1	842327	843616	Stem_peaks_peak_8	shared	381.064	378.744	TTS	(ENST00000415295)	OR4F16 (-156299), SAMD11 (-82766)	embryonic_primitive_DHS,myeloid_erythroid_DHS,placental_DHS,tissue_invariant_DHS
1	843966	844429	Stem_peaks_peak_9	shared	9.81286	8.4238	intron	(ENST00000609139, intron 3 of 3)	OR4F16 (-157525), SAMD11 (-81540)	embryonic_primitive_DHS
1	845324	846350	Stem_peaks_peak_10	shared	460.874	458.467	intron	(ENST00000609139, intron 3 of 3)	OR4F16 (-159164), SAMD11 (-79901)	embryonic_primitive_DHS
1	851370	852330	Stem_peaks_peak_11	shared	136.323	134.364	exon	(ENST00000425657, exon 1 of 2)	OR4F16 (-165177), SAMD11 (-73888)	embryonic_primitive_DHS,placental_DHS,renal_cancer_DHS
1	856350	856765	Stem_peaks_peak_12	shared	3.58716	2.36729	exon	(ENST00000445118, exon 5 of 5)	OR4F16 (-169885), SAMD11 (-69180)	embryonic_primitive_DHS,myeloid_erythroid_DHS
1	858092	858945	Stem_peaks_peak_13	shared	88.9713	87.1298	exon	(ENST00000445118, exon 5 of 5)	OR4F16 (-171846), SAMD11 (-67219)	embryonic_primitive_DHS,lymphoid_DHS,neural_DHS,stromal_b_DHS
1	864001	864827	Stem_peaks_peak_14	shared	6.68033	5.35687	Intergenic	NA	OR4F16 (-177741), SAMD11 (-61324)	cardiac_DHS
1	865650	866249	Stem_peaks_peak_15	shared	4.69934	3.43457	Intergenic	NA	OR4F16 (-179277), SAMD11 (-59788)	cardiac_DHS
1	869451	870172	Stem_peaks_peak_16	unique	210.543	208.448	intron	(ENST00000432963, intron 1 of 3)	OR4F16 (-183139), SAMD11 (-55926)	digestive_DHS,lymphoid_DHS,neural_DHS,tissue_invariant_DHS
1	874664	875796	Stem_peaks_peak_17	shared	34.3351	32.7108	TTS	(ENST00000415481)	OR4F16 (-188557), SAMD11 (-50508)	cancer_epithelial_DHS
1	876508	878149	Stem_peaks_peak_18	shared	248.179	246.028	promoter-TSS	(ENST00000427857)	OR4F16 (-190656), SAMD11 (-48409)	embryonic_primitive_DHS,lymphoid_DHS,organ_developmental_renal_DHS,placental_DHS,pulmonary_developmental_DHS
1	886140	886502	Stem_peaks_peak_19	shared	8.03369	6.67892	Intergenic	NA	OR4F16 (-199648), SAMD11 (-39417)	embryonic_primitive_DHS,stromal_b_DHS
1	890577	890926	Stem_peaks_peak_20	unique	6.25463	4.94227	Intergenic	NA	OR4F16 (-204079), SAMD11 (-34986)	lymphoid_DHS,myeloid_erythroid_DHS,stromal_b_DHS
1	897423	899083	Stem_peaks_peak_21	shared	15.6594	14.1875	Intergenic	NA	OR4F16 (-211580), SAMD11 (-27485)	embryonic_primitive_DHS,lymphoid_DHS,myeloid_erythroid_DHS,organ_developmental_renal_DHS
1	904047	907193	Stem_peaks_peak_22	shared	234.488	232.356	intron	(ENST00000607769, intron 1 of 1)	OR4F16 (-218947), SAMD11 (-20118)	embryonic_primitive_DHS,lymphoid_DHS,musculoskeletal_DHS,myeloid_erythroid_DHS,neural_DHS,pulmonary_developmental_DHS,stromal_b_DHS,tissue_invariant_DHS
1	910815	911397	Stem_peaks_peak_23	unique	11.5155	10.0989	promoter-TSS	(ENST00000448179)	OR4F16 (-224433), SAMD11 (-14632)	embryonic_primitive_DHS,renal_cancer_DHS
1	912131	914067	Stem_peaks_peak_24	shared	163.244	161.232	exon	(ENST00000448179, exon 2 of 2)	OR4F16 (-226426), SAMD11 (-12639)	embryonic_primitive_DHS,lymphoid_DHS,neural_DHS,organ_developmental_renal_DHS,renal_cancer_DHS
1	919841	923801	Stem_peaks_peak_25	shared	150.954	148.965	promoter-TSS	(ENST00000609207)	SAMD11 (-3917)	embryonic_primitive_DHS,lymphoid_DHS,neural_DHS,organ_developmental_renal_DHS,renal_cancer_DHS,stromal_b_DHS
1	925687	926243	Stem_peaks_peak_26	unique	7.66756	6.32159	exon	(ENST00000342066, exon 2 of 14)	SAMD11 (+227)	embryonic_primitive_DHS,neural_DHS,stromal_b_DHS
1	928421	931619	Stem_peaks_peak_27	shared	103.787	101.905	promoter-TSS	(ENST00000341065)	SAMD11 (+4282), NOC2L (+29270)	digestive_DHS,embryonic_primitive_DHS,myeloid_erythroid_DHS,organ_developmental_renal_DHS,placental_DHS
1	937475	939882	Stem_peaks_peak_28	shared	146.266	144.287	promoter-TSS	(ENST00000455979)	SAMD11 (+12941), NOC2L (+20611)	digestive_DHS,embryonic_primitive_DHS,myeloid_erythroid_DHS,neural_DHS,organ_developmental_renal_DHS,renal_cancer_DHS
1	940441	942457	Stem_peaks_peak_29	unique	136.755	134.796	promoter-TSS	(ENST00000464948)	SAMD11 (+15711), NOC2L (+17841)	embryonic_primitive_DHS,lymphoid_DHS,musculoskeletal_DHS,neural_DHS,organ_developmental_renal_DHS,pulmonary_developmental_DHS
1	958482	960603	Stem_peaks_peak_30	shared	295.35	293.134	promoter-TSS	(ENST00000327044)	KLHL17 (-1044), NOC2L (-253)	lymphoid_DHS,placental_DHS,renal_cancer_DHS,stromal_b_DHS,tissue_invariant_DHS
1	965895	967816	Stem_peaks_peak_31	shared	1094.85	1091.88	intron	(ENST00000379410, intron 2 of 15)	PLEKHN1 (+359)	embryonic_primitive_DHS,musculoskeletal_DHS,organ_developmental_renal_DHS,placental_DHS,renal_cancer_DHS,stromal_b_DHS
1	970864	972074	Stem_peaks_peak_32	unique	229.923	227.798	TTS	(ENST00000480267)	PLEKHN1 (+4972), PERM1 (+9560)	musculoskeletal_DHS,organ_developmental_renal_DHS,placental_DHS
1	975596	976699	Stem_peaks_peak_33	shared	701.17	698.532	TTS	(ENST00000491024)	PERM1 (+4881), PLEKHN1 (+9651)	embryonic_primitive_DHS,myeloid_erythroid_DHS,organ_developmental_renal_DHS,renal_cancer_DHS
1	979788	980943	Stem_peaks_peak_34	unique	35.3549	33.7242	exon	(ENST00000341290, exon 3 of 5)	PERM1 (+663)	cancer_epithelial_DHS,embryonic_primitive_DHS
1	981768	984375	Stem_peaks_peak_35	unique	174.966	172.932	promoter-TSS	(ENST00000341290)	PERM1 (-2043)	embryonic_primitive_DHS,musculoskeletal_DHS,organ_developmental_renal_DHS,placental_DHS
1	993237	994054	Stem_peaks_peak_36	unique	11.9389	10.5151	Intergenic	NA	PERM1 (-12617), HES4 (+6526)	digestive_DHS,stromal_b_DHS
1	997135	998544	Stem_peaks_peak_37	unique	18.083	16.5839	exon	(ENST00000606034, exon 1 of 1)	PERM1 (-16811), HES4 (+2332)	embryonic_primitive_DHS,lymphoid_DHS,organ_developmental_renal_DHS
1	999531	1002137	Stem_peaks_peak_38	shared	380.03	377.71	promoter-TSS	(ENST00000304952)	HES4 (-662)	cardiac_DHS,embryonic_primitive_DHS,musculoskeletal_DHS,organ_developmental_renal_DHS,stromal_b_DHS,tissue_invariant_DHS
1	1005071	1007358	Stem_peaks_peak_39	shared	643.807	641.222	intron	(ENST00000624697, intron 1 of 2)	ISG15 (-7208), HES4 (-6043)	digestive_DHS,embryonic_primitive_DHS,musculoskeletal_DHS,myeloid_erythroid_DHS,placental_DHS,stromal_b_DHS
1	1012947	1015274	Stem_peaks_peak_40	shared	1026.31	1023.39	promoter-TSS	(ENST00000458555)	ISG15 (+688)	embryonic_primitive_DHS,placental_DHS,pulmonary_developmental_DHS,tissue_invariant_DHS
1	1020652	1022966	Stem_peaks_peak_41	shared	226.869	224.749	intron	(ENST00000620552, intron 1 of 38)	AGRN (+1686), RNF223 (+52498)	cancer_epithelial_DHS,embryonic_primitive_DHS,musculoskeletal_DHS,organ_developmental_renal_DHS,renal_cancer_DHS,stromal_b_DHS
1	1023969	1025403	Stem_peaks_peak_42	shared	304.002	301.775	intron	(ENST00000620552, intron 2 of 38)	AGRN (+4563), RNF223 (+49621)	digestive_DHS,embryonic_primitive_DHS,myeloid_erythroid_DHS,organ_developmental_renal_DHS,tissue_invariant_DHS
1	1031683	1033308	Stem_peaks_peak_43	unique	234.088	231.957	intron	(ENST00000620552, intron 2 of 38)	AGRN (+12373), RNF223 (+41811)	digestive_DHS,embryonic_primitive_DHS,neural_DHS,tissue_invariant_DHS
1	1039704	1040896	Stem_peaks_peak_44	unique	475.811	473.389	intron	(ENST00000620552, intron 3 of 38)	AGRN (+20177), RNF223 (+34007)	embryonic_primitive_DHS,myeloid_erythroid_DHS,neural_DHS,tissue_invariant_DHS
1	1057954	1060142	Stem_peaks_peak_45	shared	577.869	575.346	promoter-TSS	(ENST00000427998)	RNF223 (+15259), AGRN (+38925)	cancer_epithelial_DHS,digestive_DHS,embryonic_primitive_DHS,lymphoid_DHS,myeloid_erythroid_DHS,neural_DHS,renal_cancer_DHS
1	1063506	1064400	Stem_peaks_peak_46	shared	86.8874	85.0518	promoter-TSS	(ENST00000433695)	RNF223 (+10354), AGRN (+43830)	embryonic_primitive_DHS,myeloid_erythroid_DHS,stromal_a_DHS,tissue_invariant_DHS
1	1067293	1070587	Stem_peaks_peak_47	shared	496.913	494.469	intron	(ENST00000412397, intron 9 of 9)	RNF223 (+5367), AGRN (+48817)	cancer_epithelial_DHS,embryonic_primitive_DHS,lymphoid_DHS,myeloid_erythroid_DHS,organ_developmental_renal_DHS,placental_DHS,renal_cancer_DHS
1	1073294	1074999	Stem_peaks_peak_48	shared	722.23	719.574	exon	(ENST00000453464, exon 1 of 2)	RNF223 (+160)	digestive_DHS,embryonic_primitive_DHS,musculoskeletal_DHS,neural_DHS,placental_DHS
1	1079385	1080743	Stem_peaks_peak_49	shared	2680.97	2676.65	Intergenic	NA	RNF223 (-5757), C1orf159 (+36017)	digestive_DHS,embryonic_primitive_DHS,musculoskeletal_DHS,organ_developmental_renal_DHS,stromal_a_DHS,stromal_b_DHS
1	1091051	1092992	Stem_peaks_peak_50	unique	15.2224	13.7552	promoter-TSS	(ENST00000465822)	RNF223 (-17715), C1orf159 (+24059)	embryonic_primitive_DHS,lymphoid_DHS,musculoskeletal_DHS,placental_DHS,renal_cancer_DHS
1	1103689	1104862	Stem_peaks_peak_51	shared	37.9206	36.2752	intron	(ENST00000482816, intron 1 of 9)	RNF223 (-29969), C1orf159 (+11805)	embryonic_primitive_DHS,myeloid_erythroid_DHS
1	1115808	1116856	Stem_peaks_peak_52	shared	1743.68	1740.17	promoter-TSS	(ENST00000379325)	C1orf159 (-251)	cardiac_DHS,stromal_b_DHS,tissue_invariant_DHS
1	1122203	1123510	Stem_peaks_peak_53	shared	350.358	348.073	Intergenic	NA	TTLL10 (-51046), C1orf159 (-6776)	embryonic_primitive_DHS,musculoskeletal_DHS,placental_DHS
1	1124767	1126267	Stem_peaks_peak_54	shared	1372.45	1369.25	Intergenic	NA	TTLL10 (-48386), C1orf159 (-9436)	digestive_DHS,musculoskeletal_DHS,organ_developmental_renal_DHS,placental_DHS
1	1130395	1133594	Stem_peaks_peak_55	shared	567.225	564.712	Intergenic	NA	TTLL10 (-41908), C1orf159 (-15914)	digestive_DHS,embryonic_primitive_DHS,musculoskeletal_DHS,organ_developmental_renal_DHS,placental_DHS,renal_cancer_DHS
1	1137670	1138731	Stem_peaks_peak_56	unique	110.195	108.297	intron	(ENST00000416774, intron 1 of 2)	TTLL10 (-35702), C1orf159 (-22120)	digestive_DHS
1	1142198	1145082	Stem_peaks_peak_57	unique	22.0552	20.519	exon	(ENST00000416774, exon 3 of 3)	TTLL10 (-30263), C1orf159 (-27559)	digestive_DHS,embryonic_primitive_DHS,lymphoid_DHS
1	1148191	1148760	Stem_peaks_peak_58	unique	33.9611	32.3391	Intergenic	NA	C1orf159 (-32395), TTLL10 (-25427)	embryonic_primitive_DHS,placental_DHS
1	1150078	1151060	Stem_peaks_peak_59	unique	36.8172	35.1782	Intergenic	NA	C1orf159 (-34488), TTLL10 (-23334)	digestive_DHS,placental_DHS
1	1156612	1158427	Stem_peaks_peak_60	shared	278.526	276.332	Intergenic	NA	C1orf159 (-41439), TTLL10 (-16383)	cardiac_DHS,digestive_DHS,embryonic_primitive_DHS,musculoskeletal_DHS,myeloid_erythroid_DHS,organ_developmental_renal_DHS,stromal_a_DHS,stromal_b_DHS
1	1159499	1160768	Stem_peaks_peak_61	shared	60.2636	58.5173	Intergenic	NA	C1orf159 (-44053), TTLL10 (-13769)	digestive_DHS,musculoskeletal_DHS,placental_DHS
1	1162622	1163164	Stem_peaks_peak_62	unique	13.8539	12.4044	Intergenic	NA	C1orf159 (-46812), TTLL10 (-11010)	cancer_epithelial_DHS,digestive_DHS,embryonic_primitive_DHS
1	1164781	1165577	Stem_peaks_peak_63	unique	30.6594	29.0583	Intergenic	NA	C1orf159 (-49098), TTLL10 (-8724)	embryonic_primitive_DHS,renal_cancer_DHS
1	1168976	1170740	Stem_peaks_peak_64	shared	10.3267	8.9287	TTS	(ENST00000362106)	TTLL10 (-4045)	embryonic_primitive_DHS,musculoskeletal_DHS,renal_cancer_DHS
1	1173742	1174675	Stem_peaks_peak_65	unique	65.4929	63.7268	exon	(ENST00000379317, exon 2 of 2)	TTLL10 (+306)	embryonic_primitive_DHS,neural_DHS,organ_developmental_renal_DHS,pulmonary_developmental_DHS
1	1175457	1177199	Stem_peaks_peak_66	shared	558.66	556.155	exon	(ENST00000379317, exon 2 of 2)	TTLL10 (+2425), TNFRSF18 (+30243)	embryonic_primitive_DHS,lymphoid_DHS,organ_developmental_renal_DHS,placental_DHS
1	1181624	1183897	Stem_peaks_peak_67	shared	35.8159	34.1826	intron	(ENST00000460998, intron 3 of 4)	TTLL10 (+8858), TNFRSF18 (+23810)	embryonic_primitive_DHS,musculoskeletal_DHS,myeloid_erythroid_DHS,organ_developmental_renal_DHS
1	1185025	1186118	Stem_peaks_peak_68	unique	40.951	39.2899	exon	(ENST00000379288, exon 9 of 9)	TTLL10 (+11669), TNFRSF18 (+20999)	embryonic_primitive_DHS,neural_DHS,organ_developmental_renal_DHS,renal_cancer_DHS
1	1196527	1197500	Stem_peaks_peak_69	unique	14.1458	12.6924	intron	(ENST00000486379, intron 3 of 4)	TNFRSF18 (+9557), TTLL10 (+23111)	embryonic_primitive_DHS
1	1198630	1200151	Stem_peaks_peak_70	shared	39.2116	37.5596	Intergenic	NA	TNFRSF18 (+7180), TTLL10 (+25488)	embryonic_primitive_DHS,lymphoid_DHS,musculoskeletal_DHS
1	1202849	1204262	Stem_peaks_peak_71	unique	57.4096	55.6742	TTS	(ENST00000328596)	TNFRSF18 (+3015), TTLL10 (+29653)	embryonic_primitive_DHS,lymphoid_DHS
1	1206469	1206848	Stem_peaks_peak_72	unique	6.19859	4.88942	promoter-TSS	(ENST00000328596)	TNFRSF18 (-88)	embryonic_primitive_DHS,lymphoid_DHS
1	1209818	1210913	Stem_peaks_peak_73	unique	160.062	158.056	TTS	(ENST00000379236)	TNFRSF18 (-3795)	embryonic_primitive_DHS,lymphoid_DHS
1	1212942	1214159	Stem_peaks_peak_74	shared	55.4122	53.6849	promoter-TSS	(ENST00000453580)	TNFRSF4 (+581)	lymphoid_DHS,musculoskeletal_DHS,organ_developmental_renal_DHS,vascular_endothelial_DHS
1	1222321	1222824	Stem_peaks_peak_75	unique	29.3522	27.7596	intron	(ENST00000403997, intron 3 of 4)	TNFRSF4 (-8441), SDF4 (+9428)	digestive_DHS
1	1230717	1232171	Stem_peaks_peak_76	shared	431.516	429.14	promoter-TSS	(ENST00000379198)	B3GALT6 (-821), SDF4 (+557)	organ_developmental_renal_DHS,stromal_a_DHS,stromal_b_DHS,tissue_invariant_DHS
1	1236833	1240012	Stem_peaks_peak_77	shared	100.864	98.9896	Intergenic	NA	B3GALT6 (+6158), C1QTNF12 (+8299)	digestive_DHS,embryonic_primitive_DHS,neural_DHS,organ_developmental_renal_DHS,placental_DHS
1	1243619	1244681	Stem_peaks_peak_78	unique	67.9746	66.1995	promoter-TSS	(ENST00000462849)	C1QTNF12 (+2572), B3GALT6 (+11885)	digestive_DHS,lymphoid_DHS,organ_developmental_renal_DHS
1	1247298	1248167	Stem_peaks_peak_79	shared	22.5973	21.0559	Intergenic	NA	C1QTNF12 (-1011)	embryonic_primitive_DHS,organ_developmental_renal_DHS
1	1249910	1251259	Stem_peaks_peak_80	unique	84.2688	82.441	exon	(ENST00000565563, exon 1 of 1)	C1QTNF12 (-3863)	lymphoid_DHS,neural_DHS,placental_DHS
1	1258407	1260166	Stem_peaks_peak_81	shared	9.36273	7.98228	intron	(ENST00000491779, intron 1 of 3)	C1QTNF12 (-12565), UBE2J2 (+14546)	cancer_epithelial_DHS,myeloid_erythroid_DHS,stromal_b_DHS
1	1264872	1265757	Stem_peaks_peak_82	unique	70.573	68.7887	intron	(ENST00000422076, intron 2 of 4)	C1QTNF12 (-18593), UBE2J2 (+8518)	embryonic_primitive_DHS,stromal_a_DHS
1	1270885	1271335	Stem_peaks_peak_83	unique	19.1473	17.6376	intron	(ENST00000503294, intron 1 of 5)	C1QTNF12 (-24388), UBE2J2 (+2723)	lymphoid_DHS,stromal_b_DHS
1	1272407	1275087	Stem_peaks_peak_84	shared	348.459	346.176	promoter-TSS	(ENST00000360466)	UBE2J2 (+86)	cancer_epithelial_DHS,cardiac_DHS,digestive_DHS,lymphoid_DHS,organ_developmental_renal_DHS,placental_DHS,stromal_a_DHS,tissue_invariant_DHS,vascular_endothelial_DHS
1	1280558	1282702	Stem_peaks_peak_85	shared	51.2312	49.5213	promoter-TSS	(ENST00000325425)	SCNN1D (+1194), ACAP3 (+26388)	digestive_DHS,embryonic_primitive_DHS,lymphoid_DHS,musculoskeletal_DHS,organ_developmental_renal_DHS,placental_DHS,stromal_b_DHS
1	1284969	1288239	Stem_peaks_peak_86	shared	76.3619	74.5587	promoter-TSS	(ENST00000379099)	SCNN1D (+6168), ACAP3 (+21414)	embryonic_primitive_DHS,organ_developmental_renal_DHS,placental_DHS
1	1290187	1292618	Stem_peaks_peak_87	shared	393.418	391.084	TTS	(ENST00000354700)	SCNN1D (+10967), ACAP3 (+16615)	cancer_epithelial_DHS,cardiac_DHS,digestive_DHS,embryonic_primitive_DHS,musculoskeletal_DHS,neural_DHS,renal_cancer_DHS
1	1299826	1300216	Stem_peaks_peak_88	unique	4.56571	3.30636	promoter-TSS	(ENST00000476572)	ACAP3 (+7997), SCNN1D (+19585)	embryonic_primitive_DHS,placental_DHS
1	1302990	1306257	Stem_peaks_peak_89	shared	791.425	788.708	exon	(ENST00000478065, exon 1 of 3)	PUSL1 (-3943), ACAP3 (+3394)	embryonic_primitive_DHS,lymphoid_DHS,myeloid_erythroid_DHS,neural_DHS,organ_developmental_renal_DHS,stromal_b_DHS,tissue_invariant_DHS
1	1308644	1311121	Stem_peaks_peak_90	shared	180.069	178.026	promoter-TSS	(ENST00000472541)	ACAP3 (-1865), PUSL1 (+1316)	cardiac_DHS,digestive_DHS,embryonic_primitive_DHS,organ_developmental_renal_DHS,placental_DHS,stromal_a_DHS,stromal_b_DHS
1	1317925	1319644	Stem_peaks_peak_91	unique	104.916	103.031	promoter-TSS	(ENST00000444968)	INTS11 (+5902), PUSL1 (+10218)	placental_DHS,stromal_a_DHS
1	1324274	1325891	Stem_peaks_peak_92	shared	849.245	846.478	promoter-TSS	(ENST00000323275)	INTS11 (-396), CPTP (+316)	lymphoid_DHS,myeloid_erythroid_DHS,neural_DHS,organ_developmental_renal_DHS,tissue_invariant_DHS,vascular_endothelial_DHS
1	1330643	1333936	Stem_peaks_peak_93	shared	110.641	108.741	exon	(ENST00000339381, exon 3 of 6)	TAS1R3 (+976)	cancer_epithelial_DHS,digestive_DHS,neural_DHS,placental_DHS,stromal_b_DHS
1	1337363	1338906	Stem_peaks_peak_94	unique	151.275	149.286	TTS	(ENST00000634054)	TAS1R3 (+6821), DVL1 (+11215)	embryonic_primitive_DHS,placental_DHS
1	1344231	1345978	Stem_peaks_peak_95	shared	728.884	726.222	intron	(ENST00000610709, intron 1 of 8)	DVL1 (+4245), TAS1R3 (+13791)	cancer_epithelial_DHS,embryonic_primitive_DHS,renal_cancer_DHS
1	1347742	1348379	Stem_peaks_peak_96	unique	109.055	107.159	intron	(ENST00000610709, intron 1 of 8)	DVL1 (+1289), TAS1R3 (+16747)	embryonic_primitive_DHS,neural_DHS,renal_cancer_DHS
1	1351395	1352857	Stem_peaks_peak_97	shared	2191.53	2187.64	TTS	(ENST00000309212)	DVL1 (-2776)	digestive_DHS,embryonic_primitive_DHS,neural_DHS,placental_DHS,stromal_b_DHS
1	1357844	1362220	Stem_peaks_peak_98	shared	1425.55	1422.3	intron	(ENST00000477278, intron 1 of 9)	MXRA8 (-1489)	digestive_DHS,embryonic_primitive_DHS,musculoskeletal_DHS,neural_DHS,organ_developmental_renal_DHS,placental_DHS,stromal_a_DHS,stromal_b_DHS,tissue_invariant_DHS
1	1371999	1372708	Stem_peaks_peak_99	unique	53.9726	52.2513	Intergenic	NA	MXRA8 (-13811), AURKAIP1 (+2803)	embryonic_primitive_DHS,musculoskeletal_DHS,organ_developmental_renal_DHS,stromal_b_DHS
1	1374216	1376544	Stem_peaks_peak_100	shared	1312.57	1309.42	promoter-TSS	(ENST00000321751)	AURKAIP1 (-223)	embryonic_primitive_DHS,lymphoid_DHS,myeloid_erythroid_DHS,neural_DHS,organ_developmental_renal_DHS,stromal_b_DHS,tissue_invariant_DHS
1	1381678	1382142	Stem_peaks_peak_101	shared	6.54455	5.22539	Intergenic	NA	AURKAIP1 (-6753), CCNL2 (+17402)	.
1	1387435	1387822	Stem_peaks_peak_102	unique	8.60323	7.23739	TTS	(ENST00000469113)	AURKAIP1 (-12472), CCNL2 (+11683)	.
1	1398201	1400787	Stem_peaks_peak_103	shared	1284.18	1281.05	promoter-TSS	(ENST00000400809)	CCNL2 (-182)	digestive_DHS,embryonic_primitive_DHS,lymphoid_DHS,placental_DHS,stromal_b_DHS,tissue_invariant_DHS
1	1406447	1408156	Stem_peaks_peak_104	shared	559.499	556.993	promoter-TSS	(ENST00000344843)	MRPL20 (+11)	digestive_DHS,lymphoid_DHS,myeloid_erythroid_DHS,organ_developmental_renal_DHS,placental_DHS,stromal_b_DHS,tissue_invariant_DHS
1	1415583	1415958	Stem_peaks_peak_105	shared	26.3239	24.7525	Intergenic	NA	TMEM88B (-10357), MRPL20 (-8458)	placental_DHS,renal_cancer_DHS
1	1417511	1419179	Stem_peaks_peak_106	shared	245.409	243.262	TTS	(ENST00000427211)	MRPL20 (-11032), TMEM88B (-7783)	embryonic_primitive_DHS,neural_DHS,placental_DHS
1	1421202	1423601	Stem_peaks_peak_107	shared	534.107	531.625	promoter-TSS	(ENST00000427211)	TMEM88B (-3726)	embryonic_primitive_DHS,musculoskeletal_DHS,neural_DHS,organ_developmental_renal_DHS,placental_DHS,tissue_invariant_DHS
1	1429891	1434253	Stem_peaks_peak_108	shared	654.032	651.437	promoter-TSS	(ENST00000434150)	VWA1 (-3599)	cardiac_DHS,digestive_DHS,embryonic_primitive_DHS,lymphoid_DHS,musculoskeletal_DHS,neural_DHS,organ_developmental_renal_DHS,stromal_b_DHS,vascular_endothelial_DHS
1	1437582	1438682	Stem_peaks_peak_109	unique	76.9767	75.1716	TTS	(ENST00000471398)	ATAD3C (-11557), VWA1 (+2461)	digestive_DHS,embryonic_primitive_DHS,lymphoid_DHS,organ_developmental_renal_DHS,placental_DHS,renal_cancer_DHS
1	1440772	1441434	Stem_peaks_peak_110	unique	68.8027	67.0249	TTS	(ENST00000338660)	ATAD3C (-8586), VWA1 (+5432)	embryonic_primitive_DHS,musculoskeletal_DHS,organ_developmental_renal_DHS,stromal_b_DHS
1	1448475	1449166	Stem_peaks_peak_111	unique	6.98395	5.65381	promoter-TSS	(ENST00000378785)	ATAD3C (-868)	lymphoid_DHS,placental_DHS
1	1450293	1451173	Stem_peaks_peak_112	unique	14.0626	12.61	exon	(ENST00000378785, exon 1 of 12)	ATAD3B (-21036), ATAD3C (+1044)	placental_DHS
1	1451639	1452675	Stem_peaks_peak_113	shared	8.41643	7.0548	intron	(ENST00000475091, intron 3 of 5)	ATAD3B (-19612), ATAD3C (+2468)	cancer_epithelial_DHS,placental_DHS
1	1453999	1455002	Stem_peaks_peak_114	unique	7.84641	6.49607	intron	(ENST00000378785, intron 4 of 11)	ATAD3B (-17268), ATAD3C (+4812)	musculoskeletal_DHS
1	1455470	1455951	Stem_peaks_peak_115	unique	14.9634	13.4995	intron	(ENST00000475091, intron 5 of 5)	ATAD3B (-16058), ATAD3C (+6022)	musculoskeletal_DHS
1	1461312	1463162	Stem_peaks_peak_116	shared	67.686	65.9121	promoter-TSS	(ENST00000484537)	ATAD3B (-9532), ATAD3C (+12548)	musculoskeletal_DHS,myeloid_erythroid_DHS,organ_developmental_renal_DHS,renal_cancer_DHS,stromal_b_DHS
1	1470479	1471965	Stem_peaks_peak_117	shared	642.384	639.8	promoter-TSS	(ENST00000308647)	ATAD3B (-547)	digestive_DHS,embryonic_primitive_DHS,lymphoid_DHS,neural_DHS,tissue_invariant_DHS
1	1472342	1474827	Stem_peaks_peak_118	shared	98.5009	96.6327	intron	(ENST00000308647, intron 1 of 15)	ATAD3A (-38590), ATAD3B (+1816)	embryonic_primitive_DHS,stromal_b_DHS
1	1479251	1479916	Stem_peaks_peak_119	shared	10.7169	9.31307	intron	(ENST00000472194, intron 2 of 13)	ATAD3A (-32591), ATAD3B (+7815)	.
1	1484748	1486554	Stem_peaks_peak_120	unique	12.0127	10.5883	intron	(ENST00000485748, intron 1 of 9)	ATAD3A (-26524), ATAD3B (+13882)	embryonic_primitive_DHS
1	1490730	1491231	Stem_peaks_peak_121	unique	5.72931	4.43269	intron	(ENST00000485748, intron 9 of 9)	ATAD3A (-21194), ATAD3B (+19212)	.
1	1494618	1496553	Stem_peaks_peak_122	shared	14.8274	13.3646	exon	(ENST00000308647, exon 16 of 16)	ATAD3A (-16589), ATAD3B (+23817)	.
1	1497107	1497954	Stem_peaks_peak_123	unique	12.3667	10.9375	exon	(ENST00000472194, exon 14 of 14)	ATAD3A (-14644), ATAD3B (+25762)	placental_DHS
1	1504598	1505723	Stem_peaks_peak_124	shared	1278.94	1275.82	Intergenic	NA	ATAD3A (-7014), ATAD3B (+33392)	myeloid_erythroid_DHS,stromal_b_DHS,tissue_invariant_DHS
1	1510767	1513972	Stem_peaks_peak_125	shared	1165.09	1162.05	promoter-TSS	(ENST00000339113)	ATAD3A (+195)	embryonic_primitive_DHS,lymphoid_DHS,musculoskeletal_DHS,organ_developmental_renal_DHS,placental_DHS,renal_cancer_DHS,tissue_invariant_DHS
1	1520268	1520661	Stem_peaks_peak_126	unique	5.88104	4.57943	intron	(ENST00000536055, intron 6 of 15)	ATAD3A (+8290), TMEM240 (+19892)	musculoskeletal_DHS,placental_DHS
1	1522583	1523836	Stem_peaks_peak_127	unique	9.99831	8.60717	TTS	(ENST00000429957)	ATAD3A (+11035), TMEM240 (+17147)	organ_developmental_renal_DHS,placental_DHS
1	1528286	1529456	Stem_peaks_peak_128	shared	5.3196	4.03517	intron	(ENST00000536055, intron 14 of 15)	TMEM240 (+11486), ATAD3A (+16696)	musculoskeletal_DHS,organ_developmental_renal_DHS
1	1533010	1534772	Stem_peaks_peak_129	unique	19.618	18.1042	intron	(ENST00000536055, intron 15 of 15)	TMEM240 (+6466), ATAD3A (+21716)	cardiac_DHS
1	1535250	1536970	Stem_peaks_peak_130	unique	30.0901	28.4925	intron	(ENST00000425828, intron 3 of 4)	TMEM240 (+4247), ATAD3A (+23935)	organ_developmental_renal_DHS,stromal_b_DHS
1	1537623	1538689	Stem_peaks_peak_131	shared	14.662	13.2018	TTS	(ENST00000624426)	TMEM240 (+2201), ATAD3A (+25981)	lymphoid_DHS,neural_DHS
1	1543064	1544566	Stem_peaks_peak_132	shared	160.153	158.147	TTS	(ENST00000378725)	TMEM240 (-3458)	cardiac_DHS,digestive_DHS,myeloid_erythroid_DHS,organ_developmental_renal_DHS
1	1550880	1552322	Stem_peaks_peak_133	shared	161.278	159.27	intron	(ENST00000378725, intron 2 of 2)	TMEM240 (-11244), SSU72 (+23268)	embryonic_primitive_DHS,lymphoid_DHS,placental_DHS,stromal_b_DHS
1	1554577	1555880	Stem_peaks_peak_134	shared	832.3	829.547	intron	(ENST00000378725, intron 2 of 2)	TMEM240 (-14872), SSU72 (+19640)	embryonic_primitive_DHS,neural_DHS,renal_cancer_DHS,stromal_b_DHS
1	1561641	1562855	Stem_peaks_peak_135	shared	19.5912	18.0775	exon	(ENST00000359060, exon 2 of 2)	TMEM240 (-21891), SSU72 (+12621)	neural_DHS,vascular_endothelial_DHS
1	1567026	1568371	Stem_peaks_peak_136	unique	30.5403	28.9398	intron	(ENST00000378725, intron 1 of 2)	TMEM240 (-27342), SSU72 (+7170)	musculoskeletal_DHS,placental_DHS,stromal_b_DHS,vascular_endothelial_DHS
1	1573605	1576058	Stem_peaks_peak_137	shared	472.159	469.74	promoter-TSS	(ENST00000291386)	SSU72 (+37)	embryonic_primitive_DHS,lymphoid_DHS,placental_DHS,stromal_b_DHS,tissue_invariant_DHS
1	1580275	1581349	Stem_peaks_peak_138	shared	60.4842	58.7368	TTS	(ENST00000624594)	SSU72 (-5943), FNDC10 (+19284)	placental_DHS
1	1583056	1583626	Stem_peaks_peak_139	shared	6.52454	5.20569	TTS	(ENST00000621860)	SSU72 (-8472), FNDC10 (+16755)	placental_DHS
1	1586271	1587742	Stem_peaks_peak_140	shared	189.472	187.412	Intergenic	NA	SSU72 (-12138), FNDC10 (+13089)	embryonic_primitive_DHS,placental_DHS
1	1593984	1595098	Stem_peaks_peak_141	shared	105.936	104.048	Intergenic	NA	SSU72 (-19672), FNDC10 (+5555)	embryonic_primitive_DHS,lymphoid_DHS,musculoskeletal_DHS,organ_developmental_renal_DHS,placental_DHS
1	1596623	1598098	Stem_peaks_peak_142	shared	35.9012	34.2675	TTS	(ENST00000422725)	SSU72 (-22492), FNDC10 (+2735)	embryonic_primitive_DHS,lymphoid_DHS,musculoskeletal_DHS,organ_developmental_renal_DHS,placental_DHS
1	1600659	1601060	Stem_peaks_peak_143	unique	6.17686	4.86804	promoter-TSS	(ENST00000422725)	FNDC10 (-764)	embryonic_primitive_DHS,lymphoid_DHS
1	1602122	1603224	Stem_peaks_peak_144	unique	17.916	16.4192	Intergenic	NA	FNDC10 (-2577)	embryonic_primitive_DHS,lymphoid_DHS,placental_DHS
1	1604208	1605467	Stem_peaks_peak_145	shared	43.3795	41.7063	Intergenic	NA	FNDC10 (-4742)	embryonic_primitive_DHS,lymphoid_DHS,placental_DHS
1	1614107	1615870	Stem_peaks_peak_146	shared	1037.27	1034.35	promoter-TSS	(ENST00000355826)	MIB2 (-454)	cancer_epithelial_DHS,digestive_DHS,lymphoid_DHS,organ_developmental_renal_DHS,stromal_a_DHS,tissue_invariant_DHS
1	1616566	1617160	Stem_peaks_peak_147	unique	15.9041	14.4291	promoter-TSS	(ENST00000378708)	MMP23B (-15232), MIB2 (+1420)	embryonic_primitive_DHS,placental_DHS,stromal_b_DHS
1	1626492	1629067	Stem_peaks_peak_148	unique	34.6683	33.0419	promoter-TSS	(ENST00000483015)	MMP23B (-4315)	cancer_epithelial_DHS,embryonic_primitive_DHS,lymphoid_DHS,musculoskeletal_DHS
1	1629992	1632582	Stem_peaks_peak_149	unique	73.4879	71.694	promoter-TSS	(ENST00000356026)	MMP23B (-808)	embryonic_primitive_DHS,lymphoid_DHS,musculoskeletal_DHS,tissue_invariant_DHS
1	1636323	1638078	Stem_peaks_peak_150	shared	36.1999	34.5643	exon	(ENST00000340677, exon 16 of 21)	MMP23B (+5106), CDK11B (+21811)	lymphoid_DHS,musculoskeletal_DHS,organ_developmental_renal_DHS,placental_DHS
1	1639384	1639830	Stem_peaks_peak_151	shared	5.84192	4.54097	intron	(ENST00000629312, intron 13 of 21)	MMP23B (+7512), CDK11B (+19405)	musculoskeletal_DHS,placental_DHS
1	1644696	1646080	Stem_peaks_peak_152	shared	66.6849	64.9142	intron	(ENST00000626918, intron 6 of 20)	MMP23B (+13293), CDK11B (+13624)	.
1	1647380	1648758	Stem_peaks_peak_153	shared	12.4573	11.0258	intron	(ENST00000629289, intron 3 of 21)	CDK11B (+10943), MMP23B (+15974)	digestive_DHS,embryonic_primitive_DHS,myeloid_erythroid_DHS
1	1658082	1659892	Stem_peaks_peak_154	shared	919.044	916.217	promoter-TSS	(ENST00000340677)	CDK11B (+25)	digestive_DHS,tissue_invariant_DHS
1	1664841	1666568	Stem_peaks_peak_155	shared	71.0866	69.3006	exon	(ENST00000480991, exon 3 of 3)	CDK11B (-6693), SLC35E2B (+26939)	embryonic_primitive_DHS,musculoskeletal_DHS
1	1670239	1671979	Stem_peaks_peak_156	shared	39.6784	38.024	promoter-TSS	(ENST00000480991)	CDK11B (-12097), SLC35E2B (+21535)	myeloid_erythroid_DHS,vascular_endothelial_DHS
1	1678120	1679556	Stem_peaks_peak_157	shared	48.692	46.9933	intron	(ENST00000611123, intron 1 of 8)	CDK11B (-19826), SLC35E2B (+13806)	cancer_epithelial_DHS,digestive_DHS,embryonic_primitive_DHS,lymphoid_DHS,vascular_endothelial_DHS
1	1680388	1681227	Stem_peaks_peak_158	unique	21.355	19.825	intron	(ENST00000611123, intron 1 of 8)	CDK11B (-21796), SLC35E2B (+11836)	cancer_epithelial_DHS,digestive_DHS
1	1686275	1686988	Stem_peaks_peak_159	shared	56.4937	54.762	intron	(ENST00000611123, intron 1 of 8)	CDK11B (-27620), SLC35E2B (+6012)	cancer_epithelial_DHS,placental_DHS,stromal_a_DHS
1	1688045	1689384	Stem_peaks_peak_160	unique	130.474	128.528	intron	(ENST00000611123, intron 1 of 8)	CDK11B (-29703), SLC35E2B (+3929)	cancer_epithelial_DHS,lymphoid_DHS,placental_DHS
1	1691930	1693928	Stem_peaks_peak_161	shared	1328	1324.84	promoter-TSS	(ENST00000481276)	SLC35E2B (-285)	tissue_invariant_DHS
1	1699294	1699890	Stem_peaks_peak_162	unique	41.0754	39.4132	promoter-TSS	(ENST00000234610)	SLC35E2B (-6948), CDK11A (+24732)	organ_developmental_renal_DHS
1	1703428	1705075	Stem_peaks_peak_163	shared	43.3854	41.7116	promoter-TSS	(ENST00000463652)	SLC35E2B (-11608), CDK11A (+20072)	embryonic_primitive_DHS,lymphoid_DHS,tissue_invariant_DHS
1	1706368	1706947	Stem_peaks_peak_164	shared	6.04664	4.73993	intron	(ENST00000598846, intron 12 of 19)	SLC35E2B (-14014), CDK11A (+17666)	embryonic_primitive_DHS,organ_developmental_renal_DHS
1	1723408	1725152	Stem_peaks_peak_165	shared	1383.39	1380.17	promoter-TSS	(ENST00000357760)	CDK11A (+44)	tissue_invariant_DHS
1	1730597	1731237	Stem_peaks_peak_166	shared	14.2144	12.7592	TTS	(ENST00000475229)	CDK11A (-6593), SLC35E2 (+15075)	embryonic_primitive_DHS,lymphoid_DHS
1	1741065	1742421	Stem_peaks_peak_167	shared	90.3537	88.508	intron	(ENST00000246421, intron 1 of 5)	CDK11A (-17419), SLC35E2 (+4249)	lymphoid_DHS,stromal_a_DHS
1	1745707	1747048	Stem_peaks_peak_168	shared	806.406	803.676	promoter-TSS	(ENST00000246421)	SLC35E2 (-386)	embryonic_primitive_DHS,tissue_invariant_DHS
1	1748756	1749815	Stem_peaks_peak_169	shared	143.823	141.849	Intergenic	NA	SLC35E2 (-3294)	cancer_epithelial_DHS,embryonic_primitive_DHS,musculoskeletal_DHS
1	1758162	1759892	Stem_peaks_peak_170	shared	1872.16	1868.54	promoter-TSS	(ENST00000342348)	SLC35E2 (-13035), NADK (+21042)	digestive_DHS,embryonic_primitive_DHS,lymphoid_DHS,placental_DHS,renal_cancer_DHS,stromal_b_DHS
1	1762916	1764543	Stem_peaks_peak_171	shared	290.178	287.969	intron	(ENST00000492845, intron 2 of 5)	SLC35E2 (-17738), NADK (+16339)	cancer_epithelial_DHS,embryonic_primitive_DHS,musculoskeletal_DHS,placental_DHS
1	1768278	1769173	Stem_peaks_peak_172	unique	28.5812	26.994	intron	(ENST00000492845, intron 1 of 5)	SLC35E2 (-22734), NADK (+11343)	digestive_DHS,placental_DHS
1	1777638	1778170	Stem_peaks_peak_173	unique	21.2388	19.7095	intron	(ENST00000492845, intron 1 of 5)	SLC35E2 (-31912), NADK (+2165)	lymphoid_DHS,stromal_b_DHS,tissue_invariant_DHS
1	1778542	1779609	Stem_peaks_peak_174	shared	709.456	706.811	promoter-TSS	(ENST00000341426)	NADK (+993)	digestive_DHS,embryonic_primitive_DHS,lymphoid_DHS,placental_DHS,stromal_b_DHS,tissue_invariant_DHS
1	1781295	1783207	Stem_peaks_peak_175	shared	305.181	302.953	Intergenic	NA	NADK (-2182)	digestive_DHS,embryonic_primitive_DHS,myeloid_erythroid_DHS,neural_DHS,placental_DHS,stromal_b_DHS
1	1788234	1790338	Stem_peaks_peak_176	unique	27.2583	25.6803	intron	(ENST00000615252, intron 7 of 9)	NADK (-9217), GNB1 (+101831)	embryonic_primitive_DHS,musculoskeletal_DHS,neural_DHS
1	1793240	1793714	Stem_peaks_peak_177	unique	7.71814	6.37149	exon	(ENST00000461893, exon 1 of 3)	NADK (-13408), GNB1 (+97640)	cancer_epithelial_DHS,neural_DHS
1	1796347	1796961	Stem_peaks_peak_178	shared	11.6792	10.2595	intron	(ENST00000615252, intron 5 of 9)	NADK (-16585), GNB1 (+94463)	lymphoid_DHS,neural_DHS
1	1797930	1798757	Stem_peaks_peak_179	shared	9.51691	8.13294	intron	(ENST00000615252, intron 5 of 9)	NADK (-18275), GNB1 (+92773)	digestive_DHS,lymphoid_DHS
1	1807982	1808695	Stem_peaks_peak_180	shared	15.4395	13.9693	intron	(ENST00000615252, intron 3 of 9)	NADK (-28270), GNB1 (+82778)	placental_DHS
1	1815112	1816221	Stem_peaks_peak_181	shared	11.616	10.1969	intron	(ENST00000615252, intron 3 of 9)	NADK (-35598), GNB1 (+75450)	lymphoid_DHS
1	1826401	1827333	Stem_peaks_peak_182	shared	8.27015	6.91039	intron	(ENST00000610897, intron 1 of 10)	NADK (-46798), GNB1 (+64250)	neural_DHS,renal_cancer_DHS,stromal_b_DHS
1	1829104	1829675	Stem_peaks_peak_183	unique	8.27015	6.91039	intron	(ENST00000610897, intron 1 of 10)	NADK (-49321), GNB1 (+61727)	lymphoid_DHS,renal_cancer_DHS
1	1833032	1833566	Stem_peaks_peak_184	unique	6.65244	5.33162	intron	(ENST00000610897, intron 1 of 10)	NADK (-53230), GNB1 (+57818)	lymphoid_DHS,renal_cancer_DHS
1	1839492	1841038	Stem_peaks_peak_185	shared	201.981	199.9	intron	(ENST00000434686, intron 1 of 8)	NADK (-60196), GNB1 (+50852)	lymphoid_DHS,placental_DHS,stromal_b_DHS
1	1846530	1847981	Stem_peaks_peak_186	shared	58.8229	57.0819	intron	(ENST00000434686, intron 1 of 8)	NADK (-67187), GNB1 (+43861)	cardiac_DHS,lymphoid_DHS,musculoskeletal_DHS,myeloid_erythroid_DHS
1	1849081	1849609	Stem_peaks_peak_187	unique	8.53779	7.17277	intron	(ENST00000434686, intron 1 of 8)	NADK (-69276), GNB1 (+41772)	lymphoid_DHS
1	1852222	1853066	Stem_peaks_peak_188	shared	28.4016	26.8154	intron	(ENST00000434686, intron 1 of 8)	NADK (-72575), GNB1 (+38473)	placental_DHS
1	1855477	1856475	Stem_peaks_peak_189	shared	306.357	304.127	intron	(ENST00000434686, intron 1 of 8)	NADK (-75907), GNB1 (+35141)	placental_DHS
1	1858762	1859993	Stem_peaks_peak_190	shared	446.529	444.137	intron	(ENST00000434686, intron 1 of 8)	NADK (-79309), GNB1 (+31739)	embryonic_primitive_DHS,stromal_a_DHS,tissue_invariant_DHS
1	1862658	1863130	Stem_peaks_peak_191	unique	5.74764	4.4507	intron	(ENST00000434686, intron 1 of 8)	NADK (-82825), GNB1 (+28223)	.
1	1869277	1870000	Stem_peaks_peak_192	unique	15.0745	13.6097	intron	(ENST00000434686, intron 1 of 8)	NADK (-89570), GNB1 (+21478)	embryonic_primitive_DHS,myeloid_erythroid_DHS
1	1872828	1874511	Stem_peaks_peak_193	shared	68.0217	66.2465	intron	(ENST00000434686, intron 1 of 8)	NADK (-93601), GNB1 (+17447)	cardiac_DHS,embryonic_primitive_DHS
1	1876018	1877022	Stem_peaks_peak_194	shared	122.805	120.877	intron	(ENST00000434686, intron 1 of 8)	NADK (-96451), GNB1 (+14597)	lymphoid_DHS,placental_DHS,stromal_b_DHS
1	1881165	1882123	Stem_peaks_peak_195	unique	10.6582	9.25504	intron	(ENST00000434686, intron 1 of 8)	NADK (-101575), GNB1 (+9473)	digestive_DHS,myeloid_erythroid_DHS,neural_DHS
1	1883016	1884429	Stem_peaks_peak_196	shared	87.801	85.9629	intron	(ENST00000434686, intron 1 of 8)	NADK (-103654), GNB1 (+7394)	embryonic_primitive_DHS,renal_cancer_DHS,stromal_b_DHS
1	1888334	1888937	Stem_peaks_peak_197	unique	15.4651	13.9947	intron	(ENST00000434686, intron 1 of 8)	NADK (-108567), GNB1 (+2481)	embryonic_primitive_DHS,stromal_b_DHS
1	1891086	1892222	Stem_peaks_peak_198	shared	123.369	121.438	promoter-TSS	(ENST00000378609)	GNB1 (-537)	embryonic_primitive_DHS,lymphoid_DHS,organ_developmental_renal_DHS,pulmonary_developmental_DHS,stromal_b_DHS,tissue_invariant_DHS
1	1893712	1895229	Stem_peaks_peak_199	shared	294.327	292.112	Intergenic	NA	GNB1 (-3354)	digestive_DHS,embryonic_primitive_DHS,lymphoid_DHS,neural_DHS
1	1896864	1897337	Stem_peaks_peak_200	unique	5.01094	3.73744	Intergenic	NA	CALML6 (-17726), GNB1 (-5984)	placental_DHS,renal_cancer_DHS
1	1900585	1901901	Stem_peaks_peak_201	unique	35.1647	33.5355	Intergenic	NA	CALML6 (-13584), GNB1 (-10126)	embryonic_primitive_DHS,lymphoid_DHS
1	1906302	1909815	Stem_peaks_peak_202	shared	1934.64	1930.97	Intergenic	NA	GNB1 (-16942), CALML6 (-6768)	embryonic_primitive_DHS,lymphoid_DHS,myeloid_erythroid_DHS,organ_developmental_renal_DHS,placental_DHS,tissue_invariant_DHS
1	1918358	1920300	Stem_peaks_peak_203	shared	1024.51	1021.59	promoter-TSS	(ENST00000310991)	TMEM52 (-56)	embryonic_primitive_DHS,musculoskeletal_DHS,tissue_invariant_DHS
1	1929476	1930514	Stem_peaks_peak_204	shared	165.335	163.319	intron	(ENST00000493964, intron 26 of 37)	TMEM52 (-10722), CFAP74 (+73842)	embryonic_primitive_DHS
1	1935583	1936178	Stem_peaks_peak_205	unique	29.7616	28.1663	intron	(ENST00000493964, intron 25 of 37)	TMEM52 (-16608), CFAP74 (+67956)	embryonic_primitive_DHS,lymphoid_DHS
1	1937101	1937790	Stem_peaks_peak_206	unique	6.79295	5.4678	intron	(ENST00000493964, intron 25 of 37)	TMEM52 (-18173), CFAP74 (+66391)	embryonic_primitive_DHS,lymphoid_DHS
1	1942921	1944653	Stem_peaks_peak_207	shared	502.91	500.46	intron	(ENST00000493964, intron 21 of 37)	TMEM52 (-24514), CFAP74 (+60050)	digestive_DHS,embryonic_primitive_DHS,lymphoid_DHS,musculoskeletal_DHS,placental_DHS,renal_cancer_DHS
1	1954030	1955066	Stem_peaks_peak_208	unique	8.59778	7.23201	TTS	(ENST00000468610)	TMEM52 (-35275), CFAP74 (+49289)	embryonic_primitive_DHS,lymphoid_DHS,musculoskeletal_DHS,placental_DHS,pulmonary_developmental_DHS
1	1959589	1960853	Stem_peaks_peak_209	unique	393.418	391.084	promoter-TSS	(ENST00000461752)	TMEM52 (-40948), CFAP74 (+43616)	embryonic_primitive_DHS,neural_DHS,placental_DHS,pulmonary_developmental_DHS,stromal_b_DHS,tissue_invariant_DHS
1	1968252	1969909	Stem_peaks_peak_210	unique	26.4005	24.8288	intron	(ENST00000493964, intron 10 of 37)	TMEM52 (-49808), CFAP74 (+34756)	cancer_epithelial_DHS,embryonic_primitive_DHS
1	1974022	1975602	Stem_peaks_peak_211	shared	128.974	127.031	intron	(ENST00000493964, intron 6 of 37)	TMEM52 (-55539), CFAP74 (+29025)	embryonic_primitive_DHS,lymphoid_DHS,musculoskeletal_DHS,neural_DHS,organ_developmental_renal_DHS,tissue_invariant_DHS
1	1976633	1977877	Stem_peaks_peak_212	unique	14.2184	12.7632	intron	(ENST00000493964, intron 6 of 37)	TMEM52 (-57982), CFAP74 (+26582)	placental_DHS,renal_cancer_DHS
1	1983376	1983774	Stem_peaks_peak_213	unique	16.7477	15.2627	TTS	(ENST00000378592)	TMEM52 (-64302), CFAP74 (+20262)	neural_DHS
1	1984511	1987287	Stem_peaks_peak_214	shared	391.795	389.462	intron	(ENST00000493964, intron 5 of 37)	TMEM52 (-66626), CFAP74 (+17938)	digestive_DHS,embryonic_primitive_DHS,lymphoid_DHS,musculoskeletal_DHS,neural_DHS,placental_DHS
1	1994717	1995248	Stem_peaks_peak_215	shared	27.4513	25.8715	intron	(ENST00000493964, intron 1 of 37)	TMEM52 (-75710), CFAP74 (+8854)	embryonic_primitive_DHS,placental_DHS
1	2001019	2002146	Stem_peaks_peak_216	shared	415.037	412.678	intron	(ENST00000493964, intron 1 of 37)	TMEM52 (-82310), CFAP74 (+2254)	pulmonary_developmental_DHS,tissue_invariant_DHS
1	2003221	2005082	Stem_peaks_peak_217	shared	303.8	301.573	promoter-TSS	(ENST00000270720)	CFAP74 (-315)	embryonic_primitive_DHS,musculoskeletal_DHS,organ_developmental_renal_DHS,pulmonary_developmental_DHS
1	2009013	2010214	Stem_peaks_peak_218	shared	28.2178	26.6333	Intergenic	NA	GABRD (-9684), CFAP74 (-5777)	neural_DHS,organ_developmental_renal_DHS
1	2014456	2016039	Stem_peaks_peak_219	shared	81.5246	79.7052	intron	(ENST00000443930, intron 1 of 1)	GABRD (-4050)	embryonic_primitive_DHS,neural_DHS,renal_cancer_DHS,vascular_endothelial_DHS
1	2018308	2018707	Stem_peaks_peak_220	unique	15.8825	14.4076	promoter-TSS	(ENST00000378585)	GABRD (-790)	embryonic_primitive_DHS,pulmonary_developmental_DHS
1	2021448	2022243	Stem_peaks_peak_221	shared	14.3326	12.8764	intron	(ENST00000378585, intron 1 of 8)	PRKCZ (-28624), GABRD (+2548)	lymphoid_DHS,organ_developmental_renal_DHS,placental_DHS
1	2023039	2023521	Stem_peaks_peak_222	unique	9.72199	8.33565	intron	(ENST00000378585, intron 1 of 8)	PRKCZ (-27190), GABRD (+3982)	neural_DHS
1	2030106	2031515	Stem_peaks_peak_223	unique	23.8148	22.2634	TTS	(ENST00000378585)	PRKCZ (-19659), GABRD (+11513)	neural_DHS,organ_developmental_renal_DHS
1	2032056	2032944	Stem_peaks_peak_224	unique	12.6072	11.1743	Intergenic	NA	PRKCZ (-17970), GABRD (+13202)	neural_DHS,organ_developmental_renal_DHS
1	2046117	2047493	Stem_peaks_peak_225	shared	208.173	206.082	Intergenic	NA	PRKCZ (-3665)	digestive_DHS,embryonic_primitive_DHS,musculoskeletal_DHS,organ_developmental_renal_DHS,pulmonary_developmental_DHS
1	2049373	2050360	Stem_peaks_peak_226	shared	948.419	945.568	promoter-TSS	(ENST00000378567)	PRKCZ (-603)	embryonic_primitive_DHS,organ_developmental_renal_DHS,placental_DHS,tissue_invariant_DHS
1	2050957	2052810	Stem_peaks_peak_227	shared	86.5537	84.7192	intron	(ENST00000503297, intron 1 of 3)	PRKCZ (+1414), FAAP20 (+142891)	digestive_DHS,embryonic_primitive_DHS,organ_developmental_renal_DHS,placental_DHS
1	2059851	2062302	Stem_peaks_peak_228	shared	217.75	215.644	intron	(ENST00000468310, intron 3 of 5)	PRKCZ (+10607), FAAP20 (+133698)	embryonic_primitive_DHS,musculoskeletal_DHS,neural_DHS,renal_cancer_DHS
1	2067991	2068494	Stem_peaks_peak_229	unique	6.71795	5.39393	intron	(ENST00000468310, intron 3 of 5)	PRKCZ (+17773), FAAP20 (+126532)	musculoskeletal_DHS,neural_DHS
1	2069692	2070899	Stem_peaks_peak_230	unique	5.99106	4.68762	intron	(ENST00000468310, intron 3 of 5)	PRKCZ (+19826), FAAP20 (+124479)	musculoskeletal_DHS,placental_DHS
1	2072894	2073684	Stem_peaks_peak_231	unique	6.77195	5.44711	promoter-TSS	(ENST00000400921)	PRKCZ (+22819), FAAP20 (+121486)	embryonic_primitive_DHS,musculoskeletal_DHS,placental_DHS
1	2075328	2076263	Stem_peaks_peak_232	unique	5.83981	4.54097	intron	(ENST00000496325, intron 1 of 5)	PRKCZ (+25326), FAAP20 (+118979)	musculoskeletal_DHS,neural_DHS,placental_DHS
1	2081444	2082189	Stem_peaks_peak_233	unique	6.1358	4.82764	promoter-TSS	(ENST00000481140)	PRKCZ (+31347), FAAP20 (+112958)	renal_cancer_DHS
1	2087928	2090583	Stem_peaks_peak_234	shared	816.09	813.351	intron	(ENST00000481140, intron 1 of 5)	PRKCZ (+38786), FAAP20 (+105519)	embryonic_primitive_DHS,neural_DHS,placental_DHS,stromal_a_DHS
1	2097718	2098601	Stem_peaks_peak_235	shared	117.474	115.558	intron	(ENST00000481140, intron 1 of 5)	PRKCZ (+47690), FAAP20 (+96615)	placental_DHS
1	2104117	2105940	Stem_peaks_peak_236	shared	1143.13	1140.11	intron	(ENST00000486681, intron 1 of 7)	PRKCZ (+54559), FAAP20 (+89746)	cardiac_DHS,digestive_DHS,embryonic_primitive_DHS,placental_DHS,tissue_invariant_DHS
1	2108355	2108867	Stem_peaks_peak_237	unique	68.2262	66.4504	intron	(ENST00000486681, intron 1 of 7)	PRKCZ (+58141), FAAP20 (+86164)	embryonic_primitive_DHS,musculoskeletal_DHS,neural_DHS
1	2110832	2111837	Stem_peaks_peak_238	unique	11.8893	10.4675	promoter-TSS	(ENST00000470986)	PRKCZ (+60865), FAAP20 (+83440)	placental_DHS
1	2115094	2116495	Stem_peaks_peak_239	shared	63.2396	61.4818	promoter-TSS	(ENST00000470511)	PRKCZ (+65325), FAAP20 (+78980)	embryonic_primitive_DHS,lymphoid_DHS,neural_DHS,placental_DHS
1	2121046	2121930	Stem_peaks_peak_240	shared	74.0067	72.2112	intron	(ENST00000470511, intron 1 of 5)	PRKCZ (+71018), FAAP20 (+73287)	cancer_epithelial_DHS,organ_developmental_renal_DHS
1	2124257	2124798	Stem_peaks_peak_241	shared	13.8987	12.4488	intron	(ENST00000470511, intron 1 of 5)	FAAP20 (+70247), PRKCZ (+74058)	embryonic_primitive_DHS,musculoskeletal_DHS,neural_DHS,organ_developmental_renal_DHS
1	2131198	2134023	Stem_peaks_peak_242	shared	572.42	569.902	intron	(ENST00000470511, intron 1 of 5)	FAAP20 (+62164), PRKCZ (+82141)	digestive_DHS,embryonic_primitive_DHS,musculoskeletal_DHS,neural_DHS,organ_developmental_renal_DHS,placental_DHS,stromal_b_DHS,tissue_invariant_DHS
1	2134709	2136924	Stem_peaks_peak_243	shared	2127.41	2123.56	TTS	(ENST00000466651)	FAAP20 (+58958), PRKCZ (+85347)	digestive_DHS,lymphoid_DHS,musculoskeletal_DHS,myeloid_erythroid_DHS,organ_developmental_renal_DHS,placental_DHS,tissue_invariant_DHS
1	2143857	2145116	Stem_peaks_peak_244	unique	20.9977	19.4709	promoter-TSS	(ENST00000478770)	FAAP20 (+50288), PRKCZ (+94017)	lymphoid_DHS,musculoskeletal_DHS,placental_DHS
1	2150797	2151735	Stem_peaks_peak_245	shared	15.1519	13.6853	TTS	(ENST00000419838)	FAAP20 (+43509), PRKCZ (+100796)	lymphoid_DHS,myeloid_erythroid_DHS
1	2154659	2155141	Stem_peaks_peak_246	unique	5.22539	3.94524	intron	(ENST00000503672, intron 4 of 4)	FAAP20 (+39875), PRKCZ (+104430)	.
1	2160269	2161466	Stem_peaks_peak_247	shared	28.4075	26.8213	intron	(ENST00000479263, intron 5 of 12)	FAAP20 (+33907), PRKCZ (+110398)	lymphoid_DHS,myeloid_erythroid_DHS,organ_developmental_renal_DHS
1	2165059	2167004	Stem_peaks_peak_248	shared	756.33	753.644	intron	(ENST00000479263, intron 5 of 12)	FAAP20 (+28743), PRKCZ (+115562)	embryonic_primitive_DHS,placental_DHS
1	2173513	2174759	Stem_peaks_peak_249	unique	196.865	194.793	TTS	(ENST00000472017)	FAAP20 (+20639), PRKCZ (+123666)	cardiac_DHS,embryonic_primitive_DHS,musculoskeletal_DHS,stromal_b_DHS
1	2178860	2181065	Stem_peaks_peak_250	shared	143.857	141.883	intron	(ENST00000505322, intron 6 of 7)	FAAP20 (+14812), PRKCZ (+129493)	neural_DHS,organ_developmental_renal_DHS,renal_cancer_DHS
1	2189065	2191081	Stem_peaks_peak_251	shared	1680.01	1676.55	exon	(ENST00000497675, exon 2 of 2)	FAAP20 (+4702), PRKCZ (+139603)	lymphoid_DHS,musculoskeletal_DHS,neural_DHS,organ_developmental_renal_DHS,stromal_b_DHS,tissue_invariant_DHS
1	2193565	2193993	Stem_peaks_peak_252	unique	13.1159	11.6756	exon	(ENST00000378543, exon 2 of 3)	FAAP20 (+996)	digestive_DHS,embryonic_primitive_DHS,neural_DHS,renal_cancer_DHS
1	2194746	2195604	Stem_peaks_peak_253	shared	395.228	392.892	promoter-TSS	(ENST00000378543)	FAAP20 (-400)	embryonic_primitive_DHS,lymphoid_DHS,stromal_b_DHS,tissue_invariant_DHS
1	2198987	2200165	Stem_peaks_peak_254	shared	600.076	597.532	exon	(ENST00000401813, exon 1 of 4)	FAAP20 (-4801)	embryonic_primitive_DHS,tissue_invariant_DHS
1	2203683	2206023	Stem_peaks_peak_255	shared	229.252	227.128	promoter-TSS	(ENST00000514625)	SKI (-23842), FAAP20 (-10078)	embryonic_primitive_DHS,lymphoid_DHS,organ_developmental_renal_DHS,renal_cancer_DHS,stromal_b_DHS,tissue_invariant_DHS,vascular_endothelial_DHS
1	2212018	2214303	Stem_peaks_peak_256	shared	732.005	729.34	promoter-TSS	(ENST00000420964)	FAAP20 (-18386), SKI (-15534)	embryonic_primitive_DHS,musculoskeletal_DHS,organ_developmental_renal_DHS,stromal_b_DHS,tissue_invariant_DHS
1	2220451	2221033	Stem_peaks_peak_257	unique	4.4255	3.17183	TTS	(ENST00000442483)	FAAP20 (-25967), SKI (-7953)	embryonic_primitive_DHS,lymphoid_DHS,musculoskeletal_DHS,pulmonary_developmental_DHS
1	2226590	2227000	Stem_peaks_peak_258	unique	21.9532	20.4175	Intergenic	NA	SKI (-1900)	embryonic_primitive_DHS,musculoskeletal_DHS,organ_developmental_renal_DHS
1	2229287	2232851	Stem_peaks_peak_259	shared	299.613	297.392	intron	(ENST00000378536, intron 1 of 6)	RER1 (-160764), SKI (+2374)	digestive_DHS,embryonic_primitive_DHS,lymphoid_DHS,musculoskeletal_DHS,neural_DHS,renal_cancer_DHS,stromal_b_DHS
1	2237559	2238593	Stem_peaks_peak_260	unique	20.3334	18.8128	intron	(ENST00000508416, intron 1 of 1)	RER1 (-153757), SKI (+9381)	embryonic_primitive_DHS,musculoskeletal_DHS,neural_DHS,organ_developmental_renal_DHS
1	2239601	2240845	Stem_peaks_peak_261	shared	68.4464	66.6696	intron	(ENST00000508416, intron 1 of 1)	RER1 (-151610), SKI (+11528)	embryonic_primitive_DHS,lymphoid_DHS,renal_cancer_DHS,stromal_b_DHS
1	2246073	2246945	Stem_peaks_peak_262	unique	9.99922	8.60807	intron	(ENST00000508416, intron 1 of 1)	RER1 (-145324), SKI (+17814)	embryonic_primitive_DHS,myeloid_erythroid_DHS,stromal_b_DHS
1	2247847	2249762	Stem_peaks_peak_263	unique	6.38882	5.07434	intron	(ENST00000478223, intron 1 of 2)	RER1 (-143028), SKI (+20110)	embryonic_primitive_DHS,musculoskeletal_DHS,neural_DHS,organ_developmental_renal_DHS
1	2256207	2256571	Stem_peaks_peak_264	unique	6.75259	5.42805	intron	(ENST00000478223, intron 1 of 2)	RER1 (-135444), SKI (+27694)	myeloid_erythroid_DHS,organ_developmental_renal_DHS,stromal_b_DHS
1	2258028	2259579	Stem_peaks_peak_265	shared	212.463	210.365	intron	(ENST00000478223, intron 1 of 2)	RER1 (-133029), SKI (+30109)	lymphoid_DHS,placental_DHS,vascular_endothelial_DHS
1	2267578	2269349	Stem_peaks_peak_266	unique	10.7782	9.37377	intron	(ENST00000478223, intron 1 of 2)	RER1 (-123369), SKI (+39769)	embryonic_primitive_DHS,musculoskeletal_DHS,stromal_b_DHS,vascular_endothelial_DHS
1	2270476	2271393	Stem_peaks_peak_267	unique	15.4567	13.9864	intron	(ENST00000478223, intron 1 of 2)	RER1 (-120898), SKI (+42240)	cardiac_DHS,digestive_DHS,embryonic_primitive_DHS,neural_DHS,organ_developmental_renal_DHS
1	2275337	2276720	Stem_peaks_peak_268	unique	435.227	432.847	intron	(ENST00000478223, intron 1 of 2)	RER1 (-115804), SKI (+47334)	digestive_DHS,neural_DHS,stromal_b_DHS
1	2278251	2278594	Stem_peaks_peak_269	shared	14.5015	13.0439	intron	(ENST00000478223, intron 1 of 2)	RER1 (-113410), SKI (+49728)	embryonic_primitive_DHS,stromal_b_DHS
1	2283349	2285253	Stem_peaks_peak_270	shared	720.934	718.279	intron	(ENST00000478223, intron 1 of 2)	RER1 (-107532), SKI (+55606)	placental_DHS
1	2289270	2290951	Stem_peaks_peak_271	shared	499.532	497.085	intron	(ENST00000478223, intron 1 of 2)	RER1 (-101722), SKI (+61416)	musculoskeletal_DHS,stromal_a_DHS,stromal_b_DHS
1	2299556	2301921	Stem_peaks_peak_272	shared	302.541	300.316	intron	(ENST00000478223, intron 1 of 2)	RER1 (-91094), SKI (+72044)	lymphoid_DHS,musculoskeletal_DHS,pulmonary_developmental_DHS
1	2311208	2313147	Stem_peaks_peak_273	unique	204.154	202.069	Intergenic	NA	RER1 (-79655), SKI (+83483)	embryonic_primitive_DHS,lymphoid_DHS,musculoskeletal_DHS,pulmonary_developmental_DHS
1	2314269	2314631	Stem_peaks_peak_274	unique	13.9254	12.474	Intergenic	NA	RER1 (-77383), SKI (+85755)	embryonic_primitive_DHS,lymphoid_DHS
1	2315438	2317191	Stem_peaks_peak_275	shared	352.116	349.83	Intergenic	NA	RER1 (-75518), SKI (+87620)	embryonic_primitive_DHS,lymphoid_DHS,myeloid_erythroid_DHS,neural_DHS,organ_developmental_renal_DHS,stromal_b_DHS
1	2321913	2323351	Stem_peaks_peak_276	shared	715.47	712.82	intron	(ENST00000378531, intron 13 of 13)	RER1 (-69201), SKI (+93937)	lymphoid_DHS,myeloid_erythroid_DHS,neural_DHS,organ_developmental_renal_DHS,renal_cancer_DHS,tissue_invariant_DHS
1	2327798	2328210	Stem_peaks_peak_277	unique	6.81308	5.48763	intron	(ENST00000378531, intron 12 of 13)	RER1 (-63829), SKI (+99309)	.
1	2330098	2331809	Stem_peaks_peak_278	shared	152.979	150.987	intron	(ENST00000378531, intron 12 of 13)	RER1 (-60879), SKI (+102259)	musculoskeletal_DHS,placental_DHS,stromal_a_DHS,stromal_b_DHS
1	2343273	2345032	Stem_peaks_peak_279	shared	145.194	143.217	intron	(ENST00000606372, intron 9 of 11)	RER1 (-47680), SKI (+115458)	musculoskeletal_DHS,neural_DHS,organ_developmental_renal_DHS,placental_DHS
1	2347725	2348430	Stem_peaks_peak_280	unique	10.5091	9.10906	intron	(ENST00000606372, intron 9 of 11)	RER1 (-43755), SKI (+119383)	embryonic_primitive_DHS,musculoskeletal_DHS,organ_developmental_renal_DHS,placental_DHS
1	2352479	2353362	Stem_peaks_peak_281	unique	16.0246	14.5487	promoter-TSS	(ENST00000602865)	RER1 (-38912), SKI (+124226)	cancer_epithelial_DHS,musculoskeletal_DHS,neural_DHS,organ_developmental_renal_DHS
1	2357239	2358730	Stem_peaks_peak_282	shared	70.273	68.49	TTS	(ENST00000607342)	RER1 (-33848), SKI (+129290)	musculoskeletal_DHS,neural_DHS,organ_developmental_renal_DHS,placental_DHS
1	2368223	2369320	Stem_peaks_peak_283	shared	14.2144	12.7592	intron	(ENST00000607342, intron 3 of 3)	RER1 (-23061), SKI (+140077)	embryonic_primitive_DHS,myeloid_erythroid_DHS,tissue_invariant_DHS
1	2372608	2374158	Stem_peaks_peak_284	shared	63.4134	61.6551	intron	(ENST00000607342, intron 2 of 3)	RER1 (-18450), SKI (+144688)	embryonic_primitive_DHS,musculoskeletal_DHS,renal_cancer_DHS
1	2375436	2376236	Stem_peaks_peak_285	unique	25.166	23.6035	promoter-TSS	(ENST00000607342)	RER1 (-15997), SKI (+147141)	musculoskeletal_DHS,placental_DHS
1	2380908	2382834	Stem_peaks_peak_286	shared	1013.1	1010.19	intron	(ENST00000449373, intron 4 of 4)	RER1 (-9962), SKI (+153176)	embryonic_primitive_DHS,lymphoid_DHS,myeloid_erythroid_DHS,neural_DHS,organ_developmental_renal_DHS,placental_DHS,tissue_invariant_DHS
1	2390856	2392051	Stem_peaks_peak_287	shared	907.214	904.397	promoter-TSS	(ENST00000306256)	RER1 (-379)	embryonic_primitive_DHS,lymphoid_DHS,tissue_invariant_DHS
1	2392568	2393796	Stem_peaks_peak_288	unique	10.0161	8.62313	promoter-TSS	(ENST00000443438)	RER1 (+1349), PEX10 (+19348)	digestive_DHS,renal_cancer_DHS,stromal_b_DHS
1	2400062	2400517	Stem_peaks_peak_289	unique	4.17492	2.92943	intron	(ENST00000605895, intron 4 of 6)	RER1 (+8457), PEX10 (+12240)	cancer_epithelial_DHS,organ_developmental_renal_DHS
1	2404462	2405085	Stem_peaks_peak_290	unique	10.5068	9.10681	TTS	(ENST00000447513)	PEX10 (+7756), RER1 (+12941)	cancer_epithelial_DHS,placental_DHS
1	2406746	2407103	Stem_peaks_peak_291	unique	4.01925	2.78011	exon	(ENST00000288774, exon 4 of 6)	PEX10 (+5605), RER1 (+15092)	cancer_epithelial_DHS,embryonic_primitive_DHS
1	2411676	2414611	Stem_peaks_peak_292	shared	428.853	426.48	promoter-TSS	(ENST00000288774)	PEX10 (-614)	digestive_DHS,embryonic_primitive_DHS,myeloid_erythroid_DHS,organ_developmental_renal_DHS,renal_cancer_DHS,stromal_b_DHS,tissue_invariant_DHS
1	2430162	2430503	Stem_peaks_peak_293	unique	30.49	28.8897	intron	(ENST00000609981, intron 1 of 3)	PLCH2 (-45982), PEX10 (-17803)	embryonic_primitive_DHS,myeloid_erythroid_DHS,neural_DHS
1	2441412	2442541	Stem_peaks_peak_294	shared	238.85	236.712	intron	(ENST00000609981, intron 2 of 3)	PLCH2 (-34338), PEX10 (-29447)	placental_DHS,stromal_b_DHS
1	2447419	2448842	Stem_peaks_peak_295	unique	58.0688	56.3309	intron	(ENST00000609981, intron 2 of 3)	PEX10 (-35601), PLCH2 (-28184)	embryonic_primitive_DHS,neural_DHS,organ_developmental_renal_DHS
1	2452122	2452727	Stem_peaks_peak_296	unique	6.67623	5.35505	intron	(ENST00000609981, intron 2 of 3)	PEX10 (-39895), PLCH2 (-23890)	neural_DHS,organ_developmental_renal_DHS,stromal_b_DHS
1	2459851	2460914	Stem_peaks_peak_297	unique	10.0959	8.70202	intron	(ENST00000609981, intron 2 of 3)	PEX10 (-47853), PLCH2 (-15932)	lymphoid_DHS,neural_DHS,pulmonary_developmental_DHS,renal_cancer_DHS
1	2467215	2468617	Stem_peaks_peak_298	unique	21.2727	19.7432	intron	(ENST00000449969, intron 1 of 21)	PEX10 (-55386), PLCH2 (-8399)	cancer_epithelial_DHS,embryonic_primitive_DHS,myeloid_erythroid_DHS,organ_developmental_renal_DHS,pulmonary_developmental_DHS
1	2482530	2483423	Stem_peaks_peak_299	unique	16.4662	14.9845	intron	(ENST00000449969, intron 4 of 21)	PLCH2 (+6662), PANK4 (+43651)	embryonic_primitive_DHS,organ_developmental_renal_DHS
1	2493237	2495329	Stem_peaks_peak_300	unique	214.928	212.826	intron	(ENST00000442305, intron 1 of 1)	PLCH2 (+17968), PANK4 (+32345)	lymphoid_DHS,neural_DHS,stromal_a_DHS
1	2496736	2497397	Stem_peaks_peak_301	shared	8.79367	7.42362	promoter-TSS	(ENST00000473964)	PLCH2 (+20752), PANK4 (+29561)	lymphoid_DHS,placental_DHS
1	2502903	2507508	Stem_peaks_peak_302	unique	13.7351	12.2866	TTS	(ENST00000278878)	PANK4 (+21422), PLCH2 (+28891)	cancer_epithelial_DHS,digestive_DHS,embryonic_primitive_DHS,musculoskeletal_DHS,myeloid_erythroid_DHS,neural_DHS,organ_developmental_renal_DHS,pulmonary_developmental_DHS,renal_cancer_DHS,stromal_b_DHS
1	2525028	2527426	Stem_peaks_peak_303	shared	534.252	531.77	promoter-TSS	(ENST00000491212)	PANK4 (+401)	embryonic_primitive_DHS,lymphoid_DHS,musculoskeletal_DHS,neural_DHS,organ_developmental_renal_DHS,stromal_b_DHS,tissue_invariant_DHS
1	2528268	2529412	Stem_peaks_peak_304	shared	24.6289	23.0711	TTS	(ENST00000378453)	PANK4 (-2212)	embryonic_primitive_DHS,neural_DHS
1	2533466	2536028	Stem_peaks_peak_305	shared	682.937	680.316	Intergenic	NA	HES5 (-4502)	lymphoid_DHS,neural_DHS,organ_developmental_renal_DHS,placental_DHS,stromal_b_DHS
1	2544398	2548906	Stem_peaks_peak_306	shared	810.277	807.544	exon	(ENST00000606645, exon 1 of 1)	HES5 (-16407), TNFRSF14 (-9714)	digestive_DHS,embryonic_primitive_DHS,lymphoid_DHS,myeloid_erythroid_DHS,neural_DHS,organ_developmental_renal_DHS,stromal_b_DHS,vascular_endothelial_DHS
1	2555985	2557594	Stem_peaks_peak_307	unique	19.5961	18.0824	intron	(ENST00000496064, intron 1 of 4)	TNFRSF14 (+424)	digestive_DHS,lymphoid_DHS,musculoskeletal_DHS,vascular_endothelial_DHS
1	2559853	2560453	Stem_peaks_peak_308	unique	12.0544	10.6295	promoter-TSS	(ENST00000463835)	FAM213B (-26597), TNFRSF14 (+3787)	digestive_DHS,lymphoid_DHS
1	2565865	2566616	Stem_peaks_peak_309	unique	230.728	228.602	promoter-TSS	(ENST00000456687)	FAM213B (-20509), TNFRSF14 (+9875)	cancer_epithelial_DHS,placental_DHS,renal_cancer_DHS
1	2569710	2570228	Stem_peaks_peak_310	unique	5.79127	4.49358	TTS	(ENST00000456687)	FAM213B (-16781), TNFRSF14 (+13603)	digestive_DHS
1	2577819	2578799	Stem_peaks_peak_311	unique	147.162	145.182	Intergenic	NA	FAM213B (-8441), TNFRSF14 (+21943)	lymphoid_DHS,organ_developmental_renal_DHS
1	2585588	2587481	Stem_peaks_peak_312	shared	772.352	769.652	promoter-TSS	(ENST00000378424)	FAM213B (-215)	digestive_DHS,embryonic_primitive_DHS,myeloid_erythroid_DHS,placental_DHS,stromal_b_DHS,tissue_invariant_DHS
1	2595799	2596404	Stem_peaks_peak_313	unique	4.44428	3.19022	exon	(ENST00000378412, exon 15 of 24)	FAM213B (+9352), MMEL1 (+36888)	embryonic_primitive_DHS,lymphoid_DHS
1	2597036	2598356	Stem_peaks_peak_314	unique	15.2871	13.8194	intron	(ENST00000504800, intron 12 of 22)	FAM213B (+10946), MMEL1 (+35294)	embryonic_primitive_DHS,tissue_invariant_DHS
1	2603911	2605295	Stem_peaks_peak_315	unique	8.19594	6.83905	intron	(ENST00000504800, intron 8 of 22)	FAM213B (+17853), MMEL1 (+28387)	embryonic_primitive_DHS,organ_developmental_renal_DHS
1	2610541	2612237	Stem_peaks_peak_316	shared	299.171	296.95	promoter-TSS	(ENST00000509374)	MMEL1 (+21601), FAM213B (+24639)	embryonic_primitive_DHS,lymphoid_DHS,neural_DHS,organ_developmental_renal_DHS,renal_cancer_DHS,tissue_invariant_DHS
1	2635468	2636032	Stem_peaks_peak_317	unique	15.3046	13.8367	TTS	(ENST00000401095)	MMEL1 (-2760)	embryonic_primitive_DHS,placental_DHS,tissue_invariant_DHS
1	2641854	2643933	Stem_peaks_peak_318	unique	424.239	421.871	intron	(ENST00000637179, intron 6 of 6)	ACTRT2 (-378589), MMEL1 (-9904)	embryonic_primitive_DHS,lymphoid_DHS,organ_developmental_renal_DHS,stromal_b_DHS,tissue_invariant_DHS,vascular_endothelial_DHS
1	2653107	2654650	Stem_peaks_peak_319	shared	284.569	282.367	intron	(ENST00000637179, intron 4 of 6)	ACTRT2 (-367604), MMEL1 (-20889)	embryonic_primitive_DHS,lymphoid_DHS,stromal_b_DHS,vascular_endothelial_DHS
1	2683442	2684516	Stem_peaks_peak_320	shared	183.345	181.296	intron	(ENST00000637179, intron 4 of 6)	ACTRT2 (-337504), MMEL1 (-50989)	lymphoid_DHS
1	2688041	2688429	Stem_peaks_peak_321	shared	58.7035	56.9628	intron	(ENST00000637179, intron 4 of 6)	ACTRT2 (-333248), MMEL1 (-55245)	lymphoid_DHS,myeloid_erythroid_DHS,stromal_b_DHS
1	2749868	2750681	Stem_peaks_peak_322	shared	50.0955	48.3904	intron	(ENST00000637179, intron 4 of 6)	ACTRT2 (-271208), MMEL1 (-117285)	placental_DHS,stromal_b_DHS
1	2752438	2752891	Stem_peaks_peak_323	shared	10.0101	8.61718	intron	(ENST00000637179, intron 4 of 6)	ACTRT2 (-268818), MMEL1 (-119675)	placental_DHS,stromal_b_DHS
1	2756574	2756949	Stem_peaks_peak_324	shared	25.1353	23.573	intron	(ENST00000637179, intron 4 of 6)	ACTRT2 (-264721), MMEL1 (-123772)	.
1	2777288	2778491	Stem_peaks_peak_325	shared	11.8937	10.4704	intron	(ENST00000637179, intron 4 of 6)	ACTRT2 (-243593), MMEL1 (-144900)	embryonic_primitive_DHS,pulmonary_developmental_DHS,renal_cancer_DHS
1	2786429	2787857	Stem_peaks_peak_326	unique	42.4559	40.7868	intron	(ENST00000637179, intron 2 of 6)	ACTRT2 (-234340), MMEL1 (-154153)	embryonic_primitive_DHS,lymphoid_DHS,organ_developmental_renal_DHS,placental_DHS
1	2800649	2802300	Stem_peaks_peak_327	unique	97.3036	95.4387	intron	(ENST00000401095, intron 1 of 8)	ACTRT2 (-220008), MMEL1 (-168485)	embryonic_primitive_DHS,lymphoid_DHS,musculoskeletal_DHS,organ_developmental_renal_DHS
1	2821739	2822573	Stem_peaks_peak_328	unique	43.4945	41.8203	Intergenic	NA	ACTRT2 (-199327), MMEL1 (-189166)	organ_developmental_renal_DHS
1	2834747	2835128	Stem_peaks_peak_329	unique	6.41326	5.0984	Intergenic	NA	MMEL1 (-201948), ACTRT2 (-186545)	musculoskeletal_DHS
1	2848200	2848613	Stem_peaks_peak_330	shared	5.03092	3.75704	Intergenic	NA	MMEL1 (-215417), ACTRT2 (-173076)	myeloid_erythroid_DHS,neural_DHS
1	2875897	2876405	Stem_peaks_peak_331	unique	9.30054	7.92082	Intergenic	NA	MMEL1 (-243161), ACTRT2 (-145332)	musculoskeletal_DHS,pulmonary_developmental_DHS,tissue_invariant_DHS
1	2926241	2927602	Stem_peaks_peak_332	unique	7.21632	5.8807	Intergenic	NA	MMEL1 (-293932), ACTRT2 (-94561)	embryonic_primitive_DHS,neural_DHS,organ_developmental_renal_DHS
1	2979342	2980062	Stem_peaks_peak_333	shared	8.0409	6.68604	Intergenic	NA	MMEL1 (-346712), ACTRT2 (-41781)	embryonic_primitive_DHS,organ_developmental_renal_DHS
1	3002724	3003259	Stem_peaks_peak_334	unique	5.09798	3.8202	Intergenic	NA	MMEL1 (-370002), ACTRT2 (-18491)	musculoskeletal_DHS
1	3004324	3004764	Stem_peaks_peak_335	unique	5.10624	3.82831	Intergenic	NA	MMEL1 (-371554), ACTRT2 (-16939)	musculoskeletal_DHS,pulmonary_developmental_DHS
1	3012581	3013205	Stem_peaks_peak_336	unique	7.02979	5.69898	Intergenic	NA	MMEL1 (-379903), ACTRT2 (-8590)	embryonic_primitive_DHS,musculoskeletal_DHS,organ_developmental_renal_DHS
1	3060765	3061538	Stem_peaks_peak_337	unique	8.28051	6.92062	TTS	(ENST00000415573)	PRDM16 (-8059), ACTRT2 (+39669)	embryonic_primitive_DHS,organ_developmental_renal_DHS,placental_DHS,renal_cancer_DHS
1	3066172	3067265	Stem_peaks_peak_338	shared	13.1275	11.6871	intron	(ENST00000445317, intron 2 of 6)	PRDM16 (-2492)	cardiac_DHS,embryonic_primitive_DHS,musculoskeletal_DHS
1	3105386	3105954	Stem_peaks_peak_339	unique	20.6968	19.1729	intron	(ENST00000607632, intron 1 of 1)	ARHGEF16 (-348756), PRDM16 (+36459)	digestive_DHS,embryonic_primitive_DHS
1	3164865	3165409	Stem_peaks_peak_340	unique	13.4616	12.0168	intron	(ENST00000607632, intron 1 of 1)	ARHGEF16 (-289289), PRDM16 (+95926)	digestive_DHS,myeloid_erythroid_DHS
1	3170897	3171234	Stem_peaks_peak_341	unique	4.42427	3.17062	intron	(ENST00000607632, intron 1 of 1)	ARHGEF16 (-283360), PRDM16 (+101855)	cardiac_DHS,digestive_DHS,pulmonary_developmental_DHS
1	3198011	3198456	Stem_peaks_peak_342	unique	5.97815	4.67492	intron	(ENST00000514189, intron 2 of 15)	ARHGEF16 (-256192), PRDM16 (+129023)	neural_DHS,placental_DHS
1	3206336	3206995	Stem_peaks_peak_343	unique	5.88613	4.58443	exon	(ENST00000624175, exon 1 of 1)	ARHGEF16 (-247760), PRDM16 (+137455)	.
1	3250423	3251592	Stem_peaks_peak_344	shared	6.61018	5.29002	intron	(ENST00000512462, intron 2 of 15)	ARHGEF16 (-203418), PRDM16 (+181797)	digestive_DHS
1	3251981	3252334	Stem_peaks_peak_345	shared	5.24757	3.96445	intron	(ENST00000512462, intron 2 of 15)	ARHGEF16 (-202268), PRDM16 (+182947)	digestive_DHS,myeloid_erythroid_DHS
1	3255756	3256196	Stem_peaks_peak_346	unique	7.34287	6.0034	intron	(ENST00000512462, intron 2 of 15)	ARHGEF16 (-198450), PRDM16 (+186765)	lymphoid_DHS
1	3270799	3271205	Stem_peaks_peak_347	unique	8.28482	6.92487	intron	(ENST00000512462, intron 2 of 15)	ARHGEF16 (-183424), PRDM16 (+201791)	lymphoid_DHS
1	3278986	3279847	Stem_peaks_peak_348	shared	19.7945	18.2785	intron	(ENST00000512462, intron 2 of 15)	ARHGEF16 (-175009), PRDM16 (+210206)	organ_developmental_renal_DHS,placental_DHS
1	3313062	3313454	Stem_peaks_peak_349	unique	23.6372	22.0868	intron	(ENST00000512462, intron 2 of 15)	ARHGEF16 (-141168), PRDM16 (+244047)	musculoskeletal_DHS,organ_developmental_renal_DHS,stromal_a_DHS
1	3319942	3320664	Stem_peaks_peak_350	unique	25.6475	24.0815	intron	(ENST00000512462, intron 2 of 15)	ARHGEF16 (-134123), PRDM16 (+251092)	digestive_DHS,embryonic_primitive_DHS,lymphoid_DHS
1	3349254	3350191	Stem_peaks_peak_351	unique	12.9478	11.5104	intron	(ENST00000512462, intron 2 of 15)	ARHGEF16 (-104703), PRDM16 (+280512)	cardiac_DHS,embryonic_primitive_DHS
1	3377925	3378801	Stem_peaks_peak_352	unique	6.879	5.55256	intron	(ENST00000512462, intron 2 of 15)	ARHGEF16 (-76063), PRDM16 (+309152)	.
1	3382696	3383620	Stem_peaks_peak_353	shared	5.38287	4.09729	intron	(ENST00000512462, intron 2 of 15)	ARHGEF16 (-71268), PRDM16 (+313947)	.
1	3393413	3393899	Stem_peaks_peak_354	unique	10.1907	8.79576	intron	(ENST00000514189, intron 4 of 15)	ARHGEF16 (-60770), PRDM16 (+324445)	embryonic_primitive_DHS,organ_developmental_renal_DHS
1	3404821	3405716	Stem_peaks_peak_355	unique	11.3169	9.90376	intron	(ENST00000514189, intron 7 of 15)	ARHGEF16 (-49157), PRDM16 (+336058)	cancer_epithelial_DHS,embryonic_primitive_DHS
1	3414150	3414625	Stem_peaks_peak_356	unique	7.03663	5.70572	intron	(ENST00000514189, intron 9 of 15)	ARHGEF16 (-40038), PRDM16 (+345177)	.
1	3422818	3423679	Stem_peaks_peak_357	shared	18.8147	17.3084	intron	(ENST00000514189, intron 12 of 15)	ARHGEF16 (-31177), PRDM16 (+354038)	cardiac_DHS,digestive_DHS,vascular_endothelial_DHS
1	3424278	3425432	Stem_peaks_peak_358	unique	167.439	165.42	promoter-TSS	(ENST00000378389)	ARHGEF16 (-29571), PRDM16 (+355644)	cardiac_DHS,tissue_invariant_DHS
1	3430419	3433458	Stem_peaks_peak_359	shared	79.0443	77.2325	intron	(ENST00000514189, intron 15 of 15)	ARHGEF16 (-22487), PRDM16 (+362728)	embryonic_primitive_DHS,musculoskeletal_DHS,placental_DHS
1	3444238	3444893	Stem_peaks_peak_360	unique	4.86806	3.5973	Intergenic	NA	ARHGEF16 (-9860), PRDM16 (+375355)	musculoskeletal_DHS,neural_DHS
1	3452348	3455150	Stem_peaks_peak_361	shared	597.961	595.418	promoter-TSS	(ENST00000378378)	ARHGEF16 (-677)	embryonic_primitive_DHS,lymphoid_DHS,musculoskeletal_DHS,myeloid_erythroid_DHS,organ_developmental_renal_DHS,placental_DHS,stromal_a_DHS,tissue_invariant_DHS
1	3459577	3461683	Stem_peaks_peak_362	shared	574.79	572.269	intron	(ENST00000378378, intron 1 of 14)	ARHGEF16 (+6204), MEGF6 (+150865)	digestive_DHS,musculoskeletal_DHS,organ_developmental_renal_DHS,placental_DHS,renal_cancer_DHS,vascular_endothelial_DHS
1	3467066	3467558	Stem_peaks_peak_363	shared	26.6858	25.1117	exon	(ENST00000378371, exon 1 of 12)	ARHGEF16 (+12886), MEGF6 (+144183)	placental_DHS
1	3471091	3472349	Stem_peaks_peak_364	shared	643.616	641.031	promoter-TSS	(ENST00000418137)	ARHGEF16 (+17294), MEGF6 (+139775)	embryonic_primitive_DHS,musculoskeletal_DHS,myeloid_erythroid_DHS,neural_DHS,placental_DHS,stromal_b_DHS
1	3476028	3476685	Stem_peaks_peak_365	shared	194.443	192.375	TTS	(ENST00000418137)	ARHGEF16 (+21931), MEGF6 (+135138)	placental_DHS
1	3477470	3478925	Stem_peaks_peak_366	shared	92.0368	90.1866	exon	(ENST00000485984, exon 5 of 8)	ARHGEF16 (+23772), MEGF6 (+133297)	organ_developmental_renal_DHS,placental_DHS,stromal_b_DHS
1	3481892	3484256	Stem_peaks_peak_367	shared	169.829	167.805	Intergenic	NA	ARHGEF16 (+28648), MEGF6 (+128421)	cancer_epithelial_DHS,embryonic_primitive_DHS,organ_developmental_renal_DHS,placental_DHS,renal_cancer_DHS,stromal_b_DHS
1	3490104	3492524	Stem_peaks_peak_368	shared	229.338	227.214	intron	(ENST00000494257, intron 1 of 2)	ARHGEF16 (+36888), MEGF6 (+120181)	embryonic_primitive_DHS,lymphoid_DHS,musculoskeletal_DHS,neural_DHS,organ_developmental_renal_DHS,tissue_invariant_DHS
1	3500080	3500995	Stem_peaks_peak_369	unique	31.8285	30.2197	intron	(ENST00000485002, intron 21 of 36)	ARHGEF16 (+46112), MEGF6 (+110957)	embryonic_primitive_DHS
1	3502017	3502652	Stem_peaks_peak_370	unique	54.4335	52.7103	intron	(ENST00000485002, intron 17 of 36)	ARHGEF16 (+47909), MEGF6 (+109160)	lymphoid_DHS,organ_developmental_renal_DHS
1	3518147	3519325	Stem_peaks_peak_371	unique	35.6214	33.9895	intron	(ENST00000485002, intron 5 of 36)	ARHGEF16 (+64310), MEGF6 (+92759)	embryonic_primitive_DHS,musculoskeletal_DHS
1	3528725	3529769	Stem_peaks_peak_372	unique	10.9881	9.57986	intron	(ENST00000356575, intron 4 of 36)	ARHGEF16 (+74821), MEGF6 (+82248)	cardiac_DHS,placental_DHS
1	3530505	3532131	Stem_peaks_peak_373	unique	74.3333	72.5368	exon	(ENST00000294599, exon 1 of 30)	ARHGEF16 (+76892), MEGF6 (+80177)	cardiac_DHS,digestive_DHS,embryonic_primitive_DHS,lymphoid_DHS,neural_DHS,tissue_invariant_DHS
1	3533163	3533909	Stem_peaks_peak_374	unique	67.4663	65.693	intron	(ENST00000356575, intron 4 of 36)	MEGF6 (+77959), ARHGEF16 (+79110)	digestive_DHS,embryonic_primitive_DHS
1	3542082	3544303	Stem_peaks_peak_375	shared	719.356	716.703	intron	(ENST00000356575, intron 4 of 36)	MEGF6 (+68302), ARHGEF16 (+88767)	embryonic_primitive_DHS,neural_DHS,placental_DHS,renal_cancer_DHS,stromal_a_DHS,stromal_b_DHS,vascular_endothelial_DHS
1	3547329	3548736	Stem_peaks_peak_376	shared	1296.58	1293.44	intron	(ENST00000485002, intron 3 of 36)	MEGF6 (+63462), ARHGEF16 (+93607)	embryonic_primitive_DHS,musculoskeletal_DHS,stromal_b_DHS
1	3553039	3554863	Stem_peaks_peak_377	unique	389.129	386.799	intron	(ENST00000485002, intron 3 of 36)	MEGF6 (+57544), ARHGEF16 (+99525)	cancer_epithelial_DHS,organ_developmental_renal_DHS,renal_cancer_DHS
1	3564957	3566152	Stem_peaks_peak_378	unique	30.19	28.5919	intron	(ENST00000485002, intron 3 of 36)	MEGF6 (+45940), ARHGEF16 (+111129)	embryonic_primitive_DHS,musculoskeletal_DHS,tissue_invariant_DHS
1	3567118	3567667	Stem_peaks_peak_379	unique	8.35149	6.99069	intron	(ENST00000485002, intron 3 of 36)	MEGF6 (+44102), ARHGEF16 (+112967)	.
1	3573140	3573824	Stem_peaks_peak_380	unique	24.488	22.931	intron	(ENST00000485002, intron 3 of 36)	MEGF6 (+38013), ARHGEF16 (+119056)	neural_DHS
1	3575798	3576249	Stem_peaks_peak_381	unique	6.72268	5.39858	intron	(ENST00000485002, intron 3 of 36)	MEGF6 (+35471), ARHGEF16 (+121598)	digestive_DHS,myeloid_erythroid_DHS,neural_DHS
1	3578258	3579314	Stem_peaks_peak_382	unique	9.75673	8.36831	intron	(ENST00000485002, intron 3 of 36)	MEGF6 (+32709), ARHGEF16 (+124360)	renal_cancer_DHS
1	3587312	3587877	Stem_peaks_peak_383	unique	18.0156	16.517	intron	(ENST00000356575, intron 3 of 36)	MEGF6 (+23900), ARHGEF16 (+133169)	pulmonary_developmental_DHS,stromal_b_DHS
1	3588516	3589197	Stem_peaks_peak_384	unique	13.5305	12.0851	intron	(ENST00000356575, intron 3 of 36)	MEGF6 (+22638), ARHGEF16 (+134431)	myeloid_erythroid_DHS
1	3590598	3591275	Stem_peaks_peak_385	unique	6.82754	5.50187	intron	(ENST00000356575, intron 3 of 36)	MEGF6 (+20558), ARHGEF16 (+136511)	neural_DHS,organ_developmental_renal_DHS,vascular_endothelial_DHS
1	3599017	3599405	Stem_peaks_peak_386	unique	5.71074	4.41444	intron	(ENST00000485002, intron 2 of 36)	MEGF6 (+12284), ARHGEF16 (+144785)	musculoskeletal_DHS,neural_DHS,organ_developmental_renal_DHS
1	3600529	3601165	Stem_peaks_peak_387	unique	6.3426	5.02885	intron	(ENST00000485002, intron 2 of 36)	MEGF6 (+10648), ARHGEF16 (+146421)	.
1	3602740	3603139	Stem_peaks_peak_388	unique	5.73438	4.43767	intron	(ENST00000485002, intron 1 of 36)	MEGF6 (+8555), ARHGEF16 (+148514)	myeloid_erythroid_DHS
1	3610868	3614001	Stem_peaks_peak_389	unique	280.482	278.285	promoter-TSS	(ENST00000356575)	MEGF6 (-940)	embryonic_primitive_DHS,lymphoid_DHS,myeloid_erythroid_DHS,organ_developmental_renal_DHS,renal_cancer_DHS,vascular_endothelial_DHS
1	3618614	3619410	Stem_peaks_peak_390	unique	52.4434	50.7285	Intergenic	NA	MEGF6 (-7517), TPRG1L (-5990)	embryonic_primitive_DHS,myeloid_erythroid_DHS,tissue_invariant_DHS
1	3623899	3625799	Stem_peaks_peak_391	shared	568.525	566.01	promoter-TSS	(ENST00000344579)	TPRG1L (-153)	digestive_DHS,lymphoid_DHS,myeloid_erythroid_DHS,organ_developmental_renal_DHS,stromal_b_DHS,tissue_invariant_DHS
1	3631409	3632123	Stem_peaks_peak_392	shared	7.26779	5.93144	TTS	(ENST00000424367)	TPRG1L (+6764), WRAP73 (+18307)	embryonic_primitive_DHS,neural_DHS
1	3639817	3641295	Stem_peaks_peak_393	shared	403.299	400.954	promoter-TSS	(ENST00000471223)	WRAP73 (+9517), TPRG1L (+15554)	placental_DHS
1	3649492	3650253	Stem_peaks_peak_394	unique	178.297	176.257	intron	(ENST00000465916, intron 1 of 7)	TP73 (-2647), WRAP73 (+200)	lymphoid_DHS,placental_DHS,tissue_invariant_DHS
1	3651387	3652054	Stem_peaks_peak_395	unique	10.5819	9.17951	promoter-TSS	(ENST00000346387)	WRAP73 (-1648), TP73 (-799)	digestive_DHS,embryonic_primitive_DHS,lymphoid_DHS,neural_DHS
1	3652810	3653459	Stem_peaks_peak_396	unique	19.7009	18.1865	promoter-TSS	(ENST00000465916)	WRAP73 (-3062), TP73 (+615)	embryonic_primitive_DHS,myeloid_erythroid_DHS
1	3656075	3657163	Stem_peaks_peak_397	shared	12.9238	11.4865	intron	(ENST00000604074, intron 1 of 10)	SMIM1 (-116169), TP73 (+4099)	lymphoid_DHS,placental_DHS
1	3657620	3658182	Stem_peaks_peak_398	unique	9.1432	7.76712	intron	(ENST00000604074, intron 1 of 10)	SMIM1 (-114887), TP73 (+5381)	placental_DHS
1	3662254	3663737	Stem_peaks_peak_399	shared	74.7741	72.9761	intron	(ENST00000443034, intron 1 of 2)	SMIM1 (-109792), TP73 (+10476)	musculoskeletal_DHS,placental_DHS
1	3668531	3669906	Stem_peaks_peak_400	shared	401.983	399.639	promoter-TSS	(ENST00000443034)	SMIM1 (-103569), TP73 (+16699)	cancer_epithelial_DHS,digestive_DHS,embryonic_primitive_DHS,musculoskeletal_DHS,placental_DHS,renal_cancer_DHS,vascular_endothelial_DHS
1	3671608	3672498	Stem_peaks_peak_401	shared	40.8111	39.1505	intron	(ENST00000604074, intron 1 of 10)	SMIM1 (-100735), TP73 (+19533)	embryonic_primitive_DHS,organ_developmental_renal_DHS,renal_cancer_DHS
1	3674289	3675934	Stem_peaks_peak_402	unique	149.073	147.089	intron	(ENST00000604074, intron 1 of 10)	SMIM1 (-97676), TP73 (+22592)	cancer_epithelial_DHS,embryonic_primitive_DHS,organ_developmental_renal_DHS,renal_cancer_DHS
1	3680697	3681970	Stem_peaks_peak_403	unique	239.541	237.402	intron	(ENST00000604074, intron 1 of 10)	SMIM1 (-91454), TP73 (+28814)	cancer_epithelial_DHS,lymphoid_DHS,placental_DHS
1	3683553	3684768	Stem_peaks_peak_404	unique	76.1996	74.3968	intron	(ENST00000604479, intron 2 of 10)	SMIM1 (-88627), TP73 (+31641)	embryonic_primitive_DHS
1	3687392	3689443	Stem_peaks_peak_405	unique	56.8608	55.1276	intron	(ENST00000604479, intron 2 of 10)	SMIM1 (-84370), TP73 (+35898)	embryonic_primitive_DHS,stromal_b_DHS
1	3695048	3697317	Stem_peaks_peak_406	shared	201.286	199.207	intron	(ENST00000603364, intron 1 of 7)	SMIM1 (-76605), TP73 (+43663)	embryonic_primitive_DHS,neural_DHS
1	3702642	3703620	Stem_peaks_peak_407	unique	23.8553	22.3037	intron	(ENST00000604194, intron 1 of 1)	SMIM1 (-69657), TP73 (+50611)	cancer_epithelial_DHS,embryonic_primitive_DHS,stromal_b_DHS
1	3707288	3709957	Stem_peaks_peak_408	shared	246.285	244.136	TTS	(ENST00000604194)	SMIM1 (-64165), TP73 (+56103)	cancer_epithelial_DHS,embryonic_primitive_DHS,placental_DHS
1	3717445	3718975	Stem_peaks_peak_409	unique	121.667	119.741	intron	(ENST00000604479, intron 3 of 10)	SMIM1 (-54578), TP73 (+65690)	cancer_epithelial_DHS,embryonic_primitive_DHS,lymphoid_DHS,neural_DHS
1	3723553	3725049	Stem_peaks_peak_410	shared	57.3142	55.5791	intron	(ENST00000604479, intron 5 of 10)	SMIM1 (-48487), TP73 (+71781)	tissue_invariant_DHS
1	3727246	3728263	Stem_peaks_peak_411	unique	96.2316	94.3697	exon	(ENST00000346387, exon 8 of 12)	SMIM1 (-45033), TP73 (+75235)	embryonic_primitive_DHS
1	3731713	3733381	Stem_peaks_peak_412	shared	57.4939	55.7582	intron	(ENST00000604566, intron 5 of 5)	SMIM1 (-40241), TP73 (+80027)	embryonic_primitive_DHS,musculoskeletal_DHS,neural_DHS,organ_developmental_renal_DHS,renal_cancer_DHS
1	3745775	3747720	Stem_peaks_peak_413	shared	603.8	601.252	promoter-TSS	(ENST00000418088)	SMIM1 (-26040), TP73 (+94228)	embryonic_primitive_DHS,musculoskeletal_DHS,myeloid_erythroid_DHS,neural_DHS,organ_developmental_renal_DHS,tissue_invariant_DHS
1	3755072	3756717	Stem_peaks_peak_414	shared	9.60477	8.21978	exon	(ENST00000636250, exon 6 of 6)	SMIM1 (-16893), TP73 (+103375)	cancer_epithelial_DHS,embryonic_primitive_DHS,musculoskeletal_DHS
1	3761232	3764029	Stem_peaks_peak_415	shared	23.8839	22.3321	exon	(ENST00000294600, exon 6 of 12)	SMIM1 (-10157), TP73 (+110111)	musculoskeletal_DHS,organ_developmental_renal_DHS,placental_DHS
1	3772009	3776084	Stem_peaks_peak_416	shared	496.286	493.843	intron	(ENST00000561886, intron 1 of 1)	SMIM1 (+1259), LRRC47 (+22457)	cancer_epithelial_DHS,digestive_DHS,embryonic_primitive_DHS,lymphoid_DHS,myeloid_erythroid_DHS,neural_DHS,placental_DHS,renal_cancer_DHS,stromal_b_DHS,tissue_invariant_DHS
1	3785385	3785932	Stem_peaks_peak_417	unique	19.4263	17.9138	TTS	(ENST00000607459)	LRRC47 (+10845), SMIM1 (+12871)	digestive_DHS,embryonic_primitive_DHS
1	3793709	3794171	Stem_peaks_peak_418	unique	117.136	115.22	intron	(ENST00000378251, intron 1 of 6)	LRRC47 (+2564), SMIM1 (+21152)	embryonic_primitive_DHS
1	3796082	3797162	Stem_peaks_peak_419	shared	561.9	559.392	promoter-TSS	(ENST00000378251)	LRRC47 (-118)	cancer_epithelial_DHS,digestive_DHS,embryonic_primitive_DHS,lymphoid_DHS,placental_DHS,tissue_invariant_DHS
1	3804848	3805203	Stem_peaks_peak_420	unique	4.32967	3.078	Intergenic	NA	LRRC47 (-8522), CEP104 (+52173)	cardiac_DHS,myeloid_erythroid_DHS
1	3809508	3811750	Stem_peaks_peak_421	shared	185.96	183.906	Intergenic	NA	LRRC47 (-14125), CEP104 (+46570)	embryonic_primitive_DHS,lymphoid_DHS,stromal_b_DHS
1	3817448	3818432	Stem_peaks_peak_422	unique	17.2358	15.7461	intron	(ENST00000438539, intron 6 of 6)	LRRC47 (-21436), CEP104 (+39259)	placental_DHS
1	3819697	3820254	Stem_peaks_peak_423	unique	31.7027	30.0945	intron	(ENST00000438539, intron 6 of 6)	LRRC47 (-23472), CEP104 (+37223)	neural_DHS,placental_DHS,renal_cancer_DHS
1	3821569	3822760	Stem_peaks_peak_424	unique	18.5997	17.096	TTS	(ENST00000461667)	LRRC47 (-25661), CEP104 (+35034)	embryonic_primitive_DHS,myeloid_erythroid_DHS,neural_DHS,tissue_invariant_DHS
1	3827669	3828213	Stem_peaks_peak_425	shared	15.1292	13.6628	intron	(ENST00000461667, intron 1 of 5)	LRRC47 (-31437), CEP104 (+29258)	embryonic_primitive_DHS,renal_cancer_DHS,tissue_invariant_DHS
1	3856946	3859161	Stem_peaks_peak_426	shared	1147.41	1144.4	promoter-TSS	(ENST00000378223)	CEP104 (-855), DFFB (+787)	cardiac_DHS,digestive_DHS,embryonic_primitive_DHS,musculoskeletal_DHS,neural_DHS,stromal_b_DHS,tissue_invariant_DHS
1	3869215	3872891	Stem_peaks_peak_427	shared	1591.97	1588.59	intron	(ENST00000491998, intron 5 of 7)	DFFB (+13786), C1orf174 (+29232)	digestive_DHS,embryonic_primitive_DHS,placental_DHS
1	3880514	3881208	Stem_peaks_peak_428	unique	8.32082	6.96041	intron	(ENST00000491998, intron 7 of 7)	C1orf174 (+19424), DFFB (+23594)	myeloid_erythroid_DHS,placental_DHS
1	3885827	3886932	Stem_peaks_peak_429	shared	8.36291	7.00196	TTS	(ENST00000338895)	C1orf174 (+13905), DFFB (+29113)	lymphoid_DHS,myeloid_erythroid_DHS
1	3896121	3896739	Stem_peaks_peak_430	shared	227.25	225.13	intron	(ENST00000486765, intron 1 of 4)	C1orf174 (+3855), DFFB (+39163)	myeloid_erythroid_DHS,placental_DHS
1	3899744	3901716	Stem_peaks_peak_431	shared	2205.45	2201.54	promoter-TSS	(ENST00000361605)	C1orf174 (-445)	embryonic_primitive_DHS,organ_developmental_renal_DHS,tissue_invariant_DHS
1	3906892	3907900	Stem_peaks_peak_432	unique	66.0375	64.2695	intron	(ENST00000439488, intron 2 of 3)	AJAP1 (-747649), C1orf174 (-7111)	embryonic_primitive_DHS,musculoskeletal_DHS,neural_DHS,organ_developmental_renal_DHS
1	3910292	3912607	Stem_peaks_peak_433	shared	211.669	209.572	intron	(ENST00000439488, intron 2 of 3)	AJAP1 (-743595), C1orf174 (-11165)	embryonic_primitive_DHS,lymphoid_DHS,organ_developmental_renal_DHS,tissue_invariant_DHS
1	3914465	3914928	Stem_peaks_peak_434	unique	7.31427	5.97726	exon	(ENST00000439488, exon 4 of 4)	AJAP1 (-740348), C1orf174 (-14412)	embryonic_primitive_DHS,organ_developmental_renal_DHS
1	3922855	3923894	Stem_peaks_peak_435	shared	7.11885	5.78463	Intergenic	NA	AJAP1 (-731670), C1orf174 (-23090)	embryonic_primitive_DHS,musculoskeletal_DHS,neural_DHS,organ_developmental_renal_DHS
1	3928412	3928934	Stem_peaks_peak_436	unique	8.86025	7.48938	Intergenic	NA	AJAP1 (-726372), C1orf174 (-28388)	digestive_DHS,myeloid_erythroid_DHS
1	3930790	3931985	Stem_peaks_peak_437	shared	39.2612	37.6085	Intergenic	NA	AJAP1 (-723657), C1orf174 (-31103)	embryonic_primitive_DHS,myeloid_erythroid_DHS,organ_developmental_renal_DHS
1	3944433	3944829	Stem_peaks_peak_438	unique	4.44251	3.18849	TTS	(ENST00000635127)	AJAP1 (-710414), C1orf174 (-44346)	neural_DHS
1	3948183	3948806	Stem_peaks_peak_439	unique	21.3258	19.7959	exon	(ENST00000425194, exon 2 of 3)	AJAP1 (-706550), C1orf174 (-48210)	renal_cancer_DHS
1	3955071	3955474	Stem_peaks_peak_440	unique	4.14997	2.90502	TTS	(ENST00000412674)	AJAP1 (-699772), C1orf174 (-54988)	embryonic_primitive_DHS,organ_developmental_renal_DHS,placental_DHS
1	3992473	3993048	Stem_peaks_peak_441	unique	6.898	5.56912	Intergenic	NA	AJAP1 (-662284), C1orf174 (-92476)	.
1	4000727	4001450	Stem_peaks_peak_442	unique	10.7338	9.32979	Intergenic	NA	AJAP1 (-653956), C1orf174 (-100804)	cardiac_DHS,embryonic_primitive_DHS,pulmonary_developmental_DHS,tissue_invariant_DHS
1	4019558	4021657	Stem_peaks_peak_443	shared	8.36318	7.00223	Intergenic	NA	AJAP1 (-634437), C1orf174 (-120323)	embryonic_primitive_DHS,tissue_invariant_DHS
1	4060912	4063653	Stem_peaks_peak_444	shared	9.8962	8.5062	Intergenic	NA	AJAP1 (-592762), C1orf174 (-161998)	embryonic_primitive_DHS
1	4101431	4101817	Stem_peaks_peak_445	unique	5.64048	4.34538	Intergenic	NA	AJAP1 (-553421), C1orf174 (-201339)	neural_DHS,organ_developmental_renal_DHS
1	4108205	4109170	Stem_peaks_peak_446	unique	39.7119	38.0568	Intergenic	NA	AJAP1 (-546357), C1orf174 (-208403)	embryonic_primitive_DHS,musculoskeletal_DHS,organ_developmental_renal_DHS,placental_DHS
1	4119010	4119690	Stem_peaks_peak_447	unique	4.86806	3.5973	Intergenic	NA	AJAP1 (-535695), C1orf174 (-219065)	embryonic_primitive_DHS,neural_DHS,organ_developmental_renal_DHS
1	4127407	4128507	Stem_peaks_peak_448	unique	8.50968	7.14502	Intergenic	NA	AJAP1 (-527088), C1orf174 (-227672)	neural_DHS,renal_cancer_DHS
1	4152698	4153150	Stem_peaks_peak_449	unique	5.77192	4.47457	Intergenic	NA	AJAP1 (-502121), C1orf174 (-252639)	organ_developmental_renal_DHS
1	4353211	4353930	Stem_peaks_peak_450	shared	5.30535	4.02118	Intergenic	NA	C1orf174 (-453286), AJAP1 (-301474)	.
1	4365828	4367234	Stem_peaks_peak_451	shared	7.8003	6.45057	Intergenic	NA	C1orf174 (-466246), AJAP1 (-288514)	embryonic_primitive_DHS,lymphoid_DHS
1	4594106	4594756	Stem_peaks_peak_452	shared	19.7049	18.1894	TTS	(ENST00000634256)	C1orf174 (-694146), AJAP1 (-60614)	embryonic_primitive_DHS,organ_developmental_renal_DHS
1	4599524	4600433	Stem_peaks_peak_453	unique	10.5339	9.13203	Intergenic	NA	C1orf174 (-699694), AJAP1 (-55066)	embryonic_primitive_DHS,renal_cancer_DHS
1	4613750	4617813	Stem_peaks_peak_454	shared	9.38806	8.00731	Intergenic	NA	C1orf174 (-715497), AJAP1 (-39263)	embryonic_primitive_DHS,myeloid_erythroid_DHS,neural_DHS,placental_DHS,pulmonary_developmental_DHS
1	4633554	4634508	Stem_peaks_peak_455	unique	5.63776	4.34515	Intergenic	NA	C1orf174 (-733746), AJAP1 (-21014)	embryonic_primitive_DHS,placental_DHS
1	4636329	4637296	Stem_peaks_peak_456	unique	36.1015	34.4669	Intergenic	NA	C1orf174 (-736528), AJAP1 (-18232)	embryonic_primitive_DHS,neural_DHS,organ_developmental_renal_DHS
1	4649647	4650728	Stem_peaks_peak_457	shared	65.8275	64.0601	Intergenic	NA	AJAP1 (-4857)	embryonic_primitive_DHS,placental_DHS,renal_cancer_DHS
1	4652667	4653676	Stem_peaks_peak_458	shared	206.426	204.338	Intergenic	NA	AJAP1 (-1873)	digestive_DHS,embryonic_primitive_DHS,lymphoid_DHS,organ_developmental_renal_DHS,tissue_invariant_DHS
1	4655976	4656957	Stem_peaks_peak_459	shared	138.917	136.953	intron	(ENST00000378191, intron 1 of 5)	AJAP1 (+1422)	embryonic_primitive_DHS,musculoskeletal_DHS,organ_developmental_renal_DHS,renal_cancer_DHS
1	4658479	4659541	Stem_peaks_peak_460	unique	7.33328	5.996	intron	(ENST00000378191, intron 1 of 5)	AJAP1 (+3965)	embryonic_primitive_DHS,musculoskeletal_DHS,neural_DHS,organ_developmental_renal_DHS
1	4668361	4669211	Stem_peaks_peak_461	shared	54.049	52.3274	intron	(ENST00000378191, intron 1 of 5)	AJAP1 (+13741)	embryonic_primitive_DHS,renal_cancer_DHS,stromal_b_DHS
1	4674520	4676514	Stem_peaks_peak_462	shared	761.132	758.441	intron	(ENST00000378191, intron 1 of 5)	AJAP1 (+20472)	musculoskeletal_DHS,placental_DHS
1	4681267	4682373	Stem_peaks_peak_463	shared	151.013	149.024	intron	(ENST00000378191, intron 1 of 5)	AJAP1 (+26775)	neural_DHS,placental_DHS
1	4687089	4688088	Stem_peaks_peak_464	unique	75.4655	73.6653	intron	(ENST00000378191, intron 1 of 5)	AJAP1 (+32544)	.
1	4690495	4691516	Stem_peaks_peak_465	unique	11.3258	9.91266	intron	(ENST00000378191, intron 1 of 5)	AJAP1 (+35961)	stromal_b_DHS
1	4700759	4701097	Stem_peaks_peak_466	unique	5.99972	4.69613	intron	(ENST00000378191, intron 1 of 5)	AJAP1 (+45883)	organ_developmental_renal_DHS
1	4702522	4703325	Stem_peaks_peak_467	unique	24.4502	22.8934	intron	(ENST00000378191, intron 1 of 5)	AJAP1 (+47879)	organ_developmental_renal_DHS
1	4710090	4711979	Stem_peaks_peak_468	shared	513.448	510.987	promoter-TSS	(ENST00000466761)	AJAP1 (+55990)	digestive_DHS,lymphoid_DHS,neural_DHS,organ_developmental_renal_DHS,pulmonary_developmental_DHS
1	4719075	4719582	Stem_peaks_peak_469	shared	9.10837	7.7327	intron	(ENST00000378191, intron 2 of 5)	AJAP1 (+64284)	neural_DHS
1	4720939	4721335	Stem_peaks_peak_470	shared	9.73503	8.34854	intron	(ENST00000378191, intron 2 of 5)	AJAP1 (+66092)	digestive_DHS
1	4727404	4728502	Stem_peaks_peak_471	unique	4.34872	3.09665	intron	(ENST00000378191, intron 2 of 5)	AJAP1 (+72908)	.
1	4734299	4735872	Stem_peaks_peak_472	unique	11.3135	9.90048	intron	(ENST00000378191, intron 2 of 5)	AJAP1 (+80041)	neural_DHS,stromal_b_DHS
1	4745304	4745933	Stem_peaks_peak_473	unique	19.1934	17.6834	intron	(ENST00000378191, intron 2 of 5)	AJAP1 (+90574)	cancer_epithelial_DHS,embryonic_primitive_DHS,renal_cancer_DHS
1	4751155	4751678	Stem_peaks_peak_474	unique	4.81756	3.55047	intron	(ENST00000378191, intron 2 of 5)	AJAP1 (+96372)	.
1	4755420	4756479	Stem_peaks_peak_475	shared	33.5477	31.9283	intron	(ENST00000378191, intron 2 of 5)	AJAP1 (+100905)	embryonic_primitive_DHS,pulmonary_developmental_DHS,stromal_b_DHS
1	4761895	4762911	Stem_peaks_peak_476	unique	75.2787	73.4791	intron	(ENST00000378191, intron 2 of 5)	AJAP1 (+107358)	embryonic_primitive_DHS,stromal_b_DHS
1	4768663	4769299	Stem_peaks_peak_477	unique	5.44236	4.15319	intron	(ENST00000378191, intron 2 of 5)	AJAP1 (+113936)	embryonic_primitive_DHS,stromal_b_DHS
1	4770040	4770688	Stem_peaks_peak_478	unique	4.68339	3.41894	intron	(ENST00000378191, intron 3 of 5)	AJAP1 (+115319)	neural_DHS
1	4778124	4778901	Stem_peaks_peak_479	unique	15.1292	13.6628	TTS	(ENST00000378190)	AJAP1 (+123468)	cardiac_DHS,embryonic_primitive_DHS
1	4837042	4838481	Stem_peaks_peak_480	shared	185.219	183.167	Intergenic	NA	AJAP1 (+182717)	cancer_epithelial_DHS,myeloid_erythroid_DHS,neural_DHS,placental_DHS
1	5051502	5052709	Stem_peaks_peak_481	shared	53.5796	51.8596	Intergenic	NA	AJAP1 (+397061), NPHP4 (+940365)	embryonic_primitive_DHS
1	5225630	5226877	Stem_peaks_peak_482	unique	52.5756	50.8598	Intergenic	NA	AJAP1 (+571209), NPHP4 (+766217)	embryonic_primitive_DHS,lymphoid_DHS
1	5275050	5275649	Stem_peaks_peak_483	unique	6.04664	4.73993	Intergenic	NA	AJAP1 (+620305), NPHP4 (+717121)	embryonic_primitive_DHS,lymphoid_DHS
1	5286361	5286984	Stem_peaks_peak_484	unique	6.68033	5.35687	Intergenic	NA	AJAP1 (+631628), NPHP4 (+705798)	lymphoid_DHS
1	5299187	5299588	Stem_peaks_peak_485	unique	9.49804	8.11429	Intergenic	NA	AJAP1 (+644343), NPHP4 (+693083)	embryonic_primitive_DHS
1	5304673	5305021	Stem_peaks_peak_486	shared	6.04664	4.73993	Intergenic	NA	AJAP1 (+649802), NPHP4 (+687624)	embryonic_primitive_DHS
1	5345822	5347113	Stem_peaks_peak_487	unique	256.224	254.061	Intergenic	NA	NPHP4 (+646003), AJAP1 (+691423)	digestive_DHS,embryonic_primitive_DHS,musculoskeletal_DHS,neural_DHS,renal_cancer_DHS
1	5364733	5367238	Stem_peaks_peak_488	shared	602.349	599.802	Intergenic	NA	NPHP4 (+626485), AJAP1 (+710941)	embryonic_primitive_DHS,placental_DHS,stromal_a_DHS
1	5376826	5377488	Stem_peaks_peak_489	shared	7.57002	6.22537	Intergenic	NA	NPHP4 (+615314), AJAP1 (+722112)	embryonic_primitive_DHS
1	5390214	5391347	Stem_peaks_peak_490	unique	109.356	107.459	Intergenic	NA	NPHP4 (+601690), AJAP1 (+735736)	neural_DHS
1	5392847	5394348	Stem_peaks_peak_491	unique	567.788	565.273	Intergenic	NA	NPHP4 (+598873), AJAP1 (+738553)	embryonic_primitive_DHS,pulmonary_developmental_DHS
1	5403720	5405221	Stem_peaks_peak_492	shared	93.6452	91.7904	Intergenic	NA	NPHP4 (+588000), AJAP1 (+749426)	digestive_DHS,embryonic_primitive_DHS,renal_cancer_DHS
1	5410320	5411325	Stem_peaks_peak_493	unique	33.3443	31.7258	Intergenic	NA	NPHP4 (+581648), AJAP1 (+755778)	lymphoid_DHS,placental_DHS
1	5415030	5415836	Stem_peaks_peak_494	unique	7.10486	5.77295	Intergenic	NA	NPHP4 (+577038), AJAP1 (+760388)	embryonic_primitive_DHS
1	5423367	5423710	Stem_peaks_peak_495	unique	6.46587	5.14793	Intergenic	NA	NPHP4 (+568932), AJAP1 (+768494)	digestive_DHS,embryonic_primitive_DHS
1	5428355	5428824	Stem_peaks_peak_496	unique	29.5163	27.9222	Intergenic	NA	NPHP4 (+563881), AJAP1 (+773545)	neural_DHS,renal_cancer_DHS
1	5429170	5430493	Stem_peaks_peak_497	unique	6.46587	5.14793	Intergenic	NA	NPHP4 (+562639), AJAP1 (+774787)	embryonic_primitive_DHS,lymphoid_DHS
1	5484426	5486309	Stem_peaks_peak_498	shared	485.629	483.196	Intergenic	NA	NPHP4 (+507103), AJAP1 (+830323)	embryonic_primitive_DHS,placental_DHS,tissue_invariant_DHS
1	5492831	5494427	Stem_peaks_peak_499	unique	286.172	283.968	exon	(ENST00000564261, exon 1 of 1)	NPHP4 (+498842), AJAP1 (+838584)	neural_DHS,placental_DHS
1	5503514	5504607	Stem_peaks_peak_500	shared	56.4379	54.7064	Intergenic	NA	NPHP4 (+488410), AJAP1 (+849016)	myeloid_erythroid_DHS,placental_DHS,renal_cancer_DHS
1	5508876	5510306	Stem_peaks_peak_501	unique	58.8776	57.1364	Intergenic	NA	NPHP4 (+482880), AJAP1 (+854546)	embryonic_primitive_DHS,organ_developmental_renal_DHS,placental_DHS,renal_cancer_DHS,tissue_invariant_DHS
1	5514241	5514814	Stem_peaks_peak_502	unique	52.9818	51.2646	Intergenic	NA	NPHP4 (+477943), AJAP1 (+859483)	cancer_epithelial_DHS,cardiac_DHS,neural_DHS,organ_developmental_renal_DHS,tissue_invariant_DHS
1	5525843	5527043	Stem_peaks_peak_503	unique	84.6583	82.8295	Intergenic	NA	NPHP4 (+466028), AJAP1 (+871398)	embryonic_primitive_DHS,neural_DHS,tissue_invariant_DHS
1	5596914	5598838	Stem_peaks_peak_504	shared	76.9675	75.1624	intron	(ENST00000413887, intron 1 of 1)	NPHP4 (+394595), AJAP1 (+942831)	embryonic_primitive_DHS,lymphoid_DHS,neural_DHS,organ_developmental_renal_DHS,placental_DHS
1	5620570	5621283	Stem_peaks_peak_505	unique	28.6388	27.0506	intron	(ENST00000413887, intron 1 of 1)	NPHP4 (+371544), AJAP1 (+965882)	organ_developmental_renal_DHS
1	5648307	5649459	Stem_peaks_peak_506	unique	104.379	102.495	intron	(ENST00000413887, intron 1 of 1)	NPHP4 (+343588), AJAP1 (+993838)	cancer_epithelial_DHS,embryonic_primitive_DHS
1	5652076	5652661	Stem_peaks_peak_507	shared	9.01505	7.6405	intron	(ENST00000413887, intron 1 of 1)	NPHP4 (+340102), AJAP1 (+997324)	cancer_epithelial_DHS,embryonic_primitive_DHS,neural_DHS
1	5658414	5659784	Stem_peaks_peak_508	unique	52.5729	50.8576	intron	(ENST00000413887, intron 1 of 1)	NPHP4 (+333372)	digestive_DHS,embryonic_primitive_DHS,lymphoid_DHS,tissue_invariant_DHS
1	5664594	5665980	Stem_peaks_peak_509	unique	394.854	392.518	intron	(ENST00000413887, intron 1 of 1)	NPHP4 (+327184)	embryonic_primitive_DHS,tissue_invariant_DHS
1	5667317	5668157	Stem_peaks_peak_510	unique	13.6801	12.2321	intron	(ENST00000413887, intron 1 of 1)	NPHP4 (+324734)	embryonic_primitive_DHS,lymphoid_DHS,neural_DHS,tissue_invariant_DHS
1	5688600	5689183	Stem_peaks_peak_511	unique	13.7744	12.3256	Intergenic	NA	NPHP4 (+303579)	digestive_DHS,neural_DHS
1	5690489	5693000	Stem_peaks_peak_512	unique	13.3302	11.8866	Intergenic	NA	NPHP4 (+300726)	digestive_DHS,embryonic_primitive_DHS,musculoskeletal_DHS,neural_DHS,tissue_invariant_DHS
1	5704397	5705982	Stem_peaks_peak_513	shared	8.99785	7.62351	Intergenic	NA	NPHP4 (+287281)	embryonic_primitive_DHS,musculoskeletal_DHS,neural_DHS,organ_developmental_renal_DHS,tissue_invariant_DHS
1	5716724	5718937	Stem_peaks_peak_514	shared	522.035	519.566	Intergenic	NA	NPHP4 (+274640)	embryonic_primitive_DHS,musculoskeletal_DHS,neural_DHS
1	5728898	5730616	Stem_peaks_peak_515	shared	38.9098	37.2592	Intergenic	NA	NPHP4 (+262714)	cancer_epithelial_DHS,digestive_DHS,musculoskeletal_DHS
1	5745011	5746759	Stem_peaks_peak_516	unique	150.125	148.139	Intergenic	NA	NPHP4 (+246586)	cancer_epithelial_DHS,digestive_DHS,neural_DHS,organ_developmental_renal_DHS,tissue_invariant_DHS
1	5758045	5758855	Stem_peaks_peak_517	shared	8.27015	6.91039	Intergenic	NA	NPHP4 (+234021)	musculoskeletal_DHS,organ_developmental_renal_DHS
1	5767993	5769022	Stem_peaks_peak_518	unique	15.4172	13.9485	Intergenic	NA	NPHP4 (+223963)	embryonic_primitive_DHS
1	5779452	5780957	Stem_peaks_peak_519	shared	53.5796	51.8596	Intergenic	NA	NPHP4 (+212266)	embryonic_primitive_DHS,myeloid_erythroid_DHS,neural_DHS,placental_DHS
1	5792738	5793528	Stem_peaks_peak_520	unique	6.46587	5.14793	Intergenic	NA	NPHP4 (+199338)	.
1	5798193	5798564	Stem_peaks_peak_521	unique	13.7308	12.2824	Intergenic	NA	NPHP4 (+194092)	embryonic_primitive_DHS
1	5819931	5820341	Stem_peaks_peak_522	shared	3.81174	2.58032	Intergenic	NA	NPHP4 (+172335)	cancer_epithelial_DHS,musculoskeletal_DHS,placental_DHS
1	5822010	5822843	Stem_peaks_peak_523	shared	10.2705	8.87312	Intergenic	NA	NPHP4 (+170044)	placental_DHS
1	5830579	5831326	Stem_peaks_peak_524	unique	25.4442	23.8802	Intergenic	NA	NPHP4 (+161518)	embryonic_primitive_DHS
1	5834535	5835612	Stem_peaks_peak_525	unique	17.1284	15.6395	Intergenic	NA	NPHP4 (+157397)	renal_cancer_DHS
1	5846933	5847665	Stem_peaks_peak_526	unique	19.6242	18.1103	Intergenic	NA	NPHP4 (+145172)	tissue_invariant_DHS
1	5850497	5850986	Stem_peaks_peak_527	unique	11.7275	10.3073	Intergenic	NA	NPHP4 (+141729)	embryonic_primitive_DHS,stromal_b_DHS
1	5853012	5853634	Stem_peaks_peak_528	unique	30.9634	29.3601	Intergenic	NA	NPHP4 (+139148)	digestive_DHS,placental_DHS
1	5856409	5856823	Stem_peaks_peak_529	unique	8.34553	6.98481	Intergenic	NA	NPHP4 (+135855)	tissue_invariant_DHS,vascular_endothelial_DHS
1	5859996	5861035	Stem_peaks_peak_530	unique	88.6822	86.8413	Intergenic	NA	NPHP4 (+131955)	embryonic_primitive_DHS,placental_DHS
1	5872920	5873595	Stem_peaks_peak_531	shared	4.44734	3.19322	exon	(ENST00000378156, exon 23 of 30)	NPHP4 (+119213)	.
1	5874079	5874466	Stem_peaks_peak_532	shared	4.57666	3.31708	promoter-TSS	(ENST00000468253)	NPHP4 (+118198)	.
1	5888722	5890043	Stem_peaks_peak_533	shared	75.8679	74.0664	intron	(ENST00000466897, intron 3 of 5)	NPHP4 (+103088)	embryonic_primitive_DHS,musculoskeletal_DHS,neural_DHS
1	5908538	5908978	Stem_peaks_peak_534	shared	6.33208	5.01849	intron	(ENST00000622020, intron 12 of 19)	NPHP4 (+83713)	embryonic_primitive_DHS,stromal_a_DHS
1	5915729	5916331	Stem_peaks_peak_535	unique	13.5436	12.0981	intron	(ENST00000622020, intron 11 of 19)	NPHP4 (+76441)	embryonic_primitive_DHS,tissue_invariant_DHS
1	5917277	5917992	Stem_peaks_peak_536	shared	194.479	192.411	intron	(ENST00000622020, intron 11 of 19)	NPHP4 (+74836)	cancer_epithelial_DHS,embryonic_primitive_DHS
1	5927012	5927374	Stem_peaks_peak_537	shared	4.68339	3.41894	intron	(ENST00000622020, intron 11 of 19)	NPHP4 (+65278)	embryonic_primitive_DHS
1	5933770	5934574	Stem_peaks_peak_538	shared	15.7523	14.2785	intron	(ENST00000622020, intron 9 of 19)	NPHP4 (+58299)	embryonic_primitive_DHS,stromal_b_DHS
1	5943809	5945026	Stem_peaks_peak_539	unique	65.0596	63.2948	intron	(ENST00000622020, intron 9 of 19)	NPHP4 (+48053)	embryonic_primitive_DHS
1	5950535	5952200	Stem_peaks_peak_540	shared	242.313	240.17	intron	(ENST00000378169, intron 6 of 26)	NPHP4 (+41103)	embryonic_primitive_DHS,pulmonary_developmental_DHS
1	5959240	5962423	Stem_peaks_peak_541	shared	835.361	832.606	intron	(ENST00000622020, intron 6 of 19)	NPHP4 (+31639)	placental_DHS,vascular_endothelial_DHS
1	5966773	5967897	Stem_peaks_peak_542	unique	21.0526	19.5254	exon	(ENST00000378156, exon 5 of 30)	NPHP4 (+25136)	musculoskeletal_DHS,neural_DHS,stromal_b_DHS
1	5973854	5974400	Stem_peaks_peak_543	unique	45.0347	43.3532	intron	(ENST00000478423, intron 1 of 25)	NPHP4 (+18344)	neural_DHS
1	5975172	5975589	Stem_peaks_peak_544	shared	16.5534	15.0711	intron	(ENST00000478423, intron 1 of 25)	NPHP4 (+17090)	embryonic_primitive_DHS
1	5980002	5981263	Stem_peaks_peak_545	shared	224.478	222.361	intron	(ENST00000622020, intron 2 of 19)	NPHP4 (+11838)	embryonic_primitive_DHS,musculoskeletal_DHS
1	5991499	5993325	Stem_peaks_peak_546	shared	1612.68	1609.28	promoter-TSS	(ENST00000378092)	NPHP4 (+59)	cancer_epithelial_DHS,embryonic_primitive_DHS,lymphoid_DHS,myeloid_erythroid_DHS,organ_developmental_renal_DHS,stromal_b_DHS,tissue_invariant_DHS
1	6001057	6003503	Stem_peaks_peak_547	unique	29.5427	27.9485	intron	(ENST00000493807, intron 2 of 2)	KCNAB2 (-43641), NPHP4 (-9809)	cardiac_DHS,lymphoid_DHS,musculoskeletal_DHS,neural_DHS,organ_developmental_renal_DHS,tissue_invariant_DHS
1	6008991	6010538	Stem_peaks_peak_548	unique	161.568	159.559	intron	(ENST00000478098, intron 1 of 4)	KCNAB2 (-36156), NPHP4 (-17294)	digestive_DHS,stromal_b_DHS
1	6016173	6016811	Stem_peaks_peak_549	unique	11.4673	10.0512	intron	(ENST00000478098, intron 1 of 4)	KCNAB2 (-29429), NPHP4 (-24021)	cancer_epithelial_DHS,stromal_b_DHS
1	6019434	6019856	Stem_peaks_peak_550	unique	6.70581	5.38197	intron	(ENST00000445501, intron 2 of 4)	NPHP4 (-27174), KCNAB2 (-26276)	.
1	6025464	6028534	Stem_peaks_peak_551	shared	284.778	282.576	promoter-TSS	(ENST00000435937)	NPHP4 (-34528), KCNAB2 (-18922)	embryonic_primitive_DHS,lymphoid_DHS,myeloid_erythroid_DHS,stromal_b_DHS,tissue_invariant_DHS
1	6033995	6035410	Stem_peaks_peak_552	shared	259.737	257.569	exon	(ENST00000164247, exon 1 of 16)	NPHP4 (-42232), KCNAB2 (-11218)	embryonic_primitive_DHS,myeloid_erythroid_DHS,organ_developmental_renal_DHS,vascular_endothelial_DHS
1	6039395	6040113	Stem_peaks_peak_553	unique	33.4699	31.8508	promoter-TSS	(ENST00000472700)	NPHP4 (-47283), KCNAB2 (-6167)	embryonic_primitive_DHS
1	6040960	6042197	Stem_peaks_peak_554	unique	123.639	121.708	exon	(ENST00000459822, exon 3 of 3)	KCNAB2 (-4342)	embryonic_primitive_DHS,lymphoid_DHS,myeloid_erythroid_DHS,stromal_a_DHS,vascular_endothelial_DHS
1	6052387	6053540	Stem_peaks_peak_555	shared	140.841	138.873	intron	(ENST00000378083, intron 2 of 15)	KCNAB2 (+7043), CHD5 (+127159)	embryonic_primitive_DHS,organ_developmental_renal_DHS,tissue_invariant_DHS
1	6058424	6060325	Stem_peaks_peak_556	shared	1153.63	1150.6	intron	(ENST00000378083, intron 2 of 15)	KCNAB2 (+13454), CHD5 (+120748)	cancer_epithelial_DHS,embryonic_primitive_DHS,myeloid_erythroid_DHS,placental_DHS,stromal_b_DHS
1	6064881	6066232	Stem_peaks_peak_557	shared	318.926	316.68	intron	(ENST00000378083, intron 2 of 15)	KCNAB2 (+19636), CHD5 (+114566)	musculoskeletal_DHS,neural_DHS
1	6068701	6069158	Stem_peaks_peak_558	unique	27.5948	26.0143	intron	(ENST00000378083, intron 2 of 15)	KCNAB2 (+23009), CHD5 (+111193)	neural_DHS,stromal_b_DHS
1	6073294	6075133	Stem_peaks_peak_559	shared	252.885	250.727	TTS	(ENST00000478098)	KCNAB2 (+28293), CHD5 (+105909)	cancer_epithelial_DHS,digestive_DHS,embryonic_primitive_DHS,myeloid_erythroid_DHS,placental_DHS
1	6080576	6081229	Stem_peaks_peak_560	unique	20.7442	19.22	intron	(ENST00000602612, intron 5 of 14)	KCNAB2 (+34982), CHD5 (+99220)	cancer_epithelial_DHS,neural_DHS,renal_cancer_DHS
1	6082285	6082936	Stem_peaks_peak_561	unique	18.0986	16.5995	intron	(ENST00000602612, intron 6 of 14)	KCNAB2 (+36690), CHD5 (+97512)	pulmonary_developmental_DHS,stromal_b_DHS
1	6092194	6093376	Stem_peaks_peak_562	unique	12.0539	10.629	intron	(ENST00000378083, intron 10 of 15)	KCNAB2 (+46864), CHD5 (+87338)	organ_developmental_renal_DHS,placental_DHS
1	6105645	6106163	Stem_peaks_peak_563	unique	10.028	8.63488	intron	(ENST00000496404, intron 33 of 33)	KCNAB2 (+59983), CHD5 (+74219)	lymphoid_DHS,musculoskeletal_DHS,placental_DHS
1	6109108	6110623	Stem_peaks_peak_564	unique	9.80206	8.41312	exon	(ENST00000262450, exon 38 of 42)	KCNAB2 (+63945), CHD5 (+70257)	cancer_epithelial_DHS,embryonic_primitive_DHS,musculoskeletal_DHS,stromal_b_DHS
1	6111906	6113491	Stem_peaks_peak_565	shared	12.4144	10.9847	intron	(ENST00000496404, intron 26 of 33)	KCNAB2 (+66778), CHD5 (+67424)	cancer_epithelial_DHS,embryonic_primitive_DHS,musculoskeletal_DHS,myeloid_erythroid_DHS
1	6121146	6121882	Stem_peaks_peak_566	unique	8.17296	6.81637	exon	(ENST00000262450, exon 32 of 42)	CHD5 (+58609), KCNAB2 (+75593)	musculoskeletal_DHS,organ_developmental_renal_DHS
1	6127112	6128892	Stem_peaks_peak_567	shared	420.652	418.287	intron	(ENST00000491020, intron 2 of 5)	CHD5 (+52121), KCNAB2 (+82081)	embryonic_primitive_DHS,musculoskeletal_DHS,neural_DHS,tissue_invariant_DHS
1	6141779	6142556	Stem_peaks_peak_568	unique	6.96563	5.63576	exon	(ENST00000262450, exon 15 of 42)	CHD5 (+37955), KCNAB2 (+96247)	embryonic_primitive_DHS
1	6143322	6144026	Stem_peaks_peak_569	unique	12.1792	10.7517	intron	(ENST00000496404, intron 13 of 33)	CHD5 (+36449), KCNAB2 (+97753)	renal_cancer_DHS
1	6147855	6149192	Stem_peaks_peak_570	unique	119.402	117.481	intron	(ENST00000496404, intron 9 of 33)	CHD5 (+31599), KCNAB2 (+102603)	embryonic_primitive_DHS,lymphoid_DHS,neural_DHS,organ_developmental_renal_DHS
1	6157055	6158320	Stem_peaks_peak_571	shared	139.954	137.988	intron	(ENST00000496404, intron 3 of 33)	CHD5 (+22435), KCNAB2 (+111767)	digestive_DHS,embryonic_primitive_DHS,placental_DHS,renal_cancer_DHS
1	6161581	6162974	Stem_peaks_peak_572	unique	160.614	158.607	intron	(ENST00000496404, intron 2 of 33)	CHD5 (+17845), KCNAB2 (+116357)	embryonic_primitive_DHS,neural_DHS,placental_DHS,vascular_endothelial_DHS
1	6171280	6172839	Stem_peaks_peak_573	unique	18.6694	17.1652	intron	(ENST00000496404, intron 1 of 33)	CHD5 (+8063), KCNAB2 (+126139)	cancer_epithelial_DHS,digestive_DHS,embryonic_primitive_DHS
1	6182870	6184609	Stem_peaks_peak_574	shared	100.56	98.6863	intron	(ENST00000484532, intron 2 of 2)	CHD5 (-3617)	cancer_epithelial_DHS,embryonic_primitive_DHS,placental_DHS,renal_cancer_DHS
1	6198952	6200414	Stem_peaks_peak_575	shared	969.55	966.68	promoter-TSS	(ENST00000234875)	RPL22 (-71)	embryonic_primitive_DHS,lymphoid_DHS,organ_developmental_renal_DHS,tissue_invariant_DHS,vascular_endothelial_DHS
1	6204932	6206861	Stem_peaks_peak_576	shared	1656.78	1653.34	promoter-TSS	(ENST00000377939)	RNF207 (-279)	embryonic_primitive_DHS,lymphoid_DHS,myeloid_erythroid_DHS,neural_DHS,organ_developmental_renal_DHS,placental_DHS,tissue_invariant_DHS
1	6208444	6209800	Stem_peaks_peak_577	shared	243.136	240.992	TTS	(ENST00000466994)	RNF207 (+2946), ICMT (+26818)	embryonic_primitive_DHS,lymphoid_DHS,myeloid_erythroid_DHS,stromal_b_DHS
1	6219118	6221007	Stem_peaks_peak_578	shared	883.424	880.628	TTS	(ENST00000483336)	RNF207 (+13887), ICMT (+15877)	cancer_epithelial_DHS,cardiac_DHS,placental_DHS
1	6225493	6226122	Stem_peaks_peak_579	unique	4.28595	3.03807	intron	(ENST00000489498, intron 5 of 5)	ICMT (+10132), RNF207 (+19632)	digestive_DHS
1	6234148	6235418	Stem_peaks_peak_580	unique	36.8484	35.2094	intron	(ENST00000489498, intron 2 of 5)	ICMT (+1157), RNF207 (+28607)	lymphoid_DHS,stromal_b_DHS,vascular_endothelial_DHS
1	6235931	6237035	Stem_peaks_peak_581	shared	483.58	481.149	promoter-TSS	(ENST00000343813)	ICMT (-543)	embryonic_primitive_DHS,organ_developmental_renal_DHS,placental_DHS,tissue_invariant_DHS
1	6244775	6247311	Stem_peaks_peak_582	shared	211.366	209.27	TTS	(ENST00000377898)	HES3 (+1851), GPR153 (+14932)	cancer_epithelial_DHS,embryonic_primitive_DHS,musculoskeletal_DHS,neural_DHS,tissue_invariant_DHS
1	6259037	6262378	Stem_peaks_peak_583	shared	344.369	342.091	intron	(ENST00000377893, intron 1 of 5)	GPR153 (+267)	cardiac_DHS,digestive_DHS,embryonic_primitive_DHS,lymphoid_DHS,neural_DHS,organ_developmental_renal_DHS,stromal_b_DHS
1	6268347	6269022	Stem_peaks_peak_584	unique	14.6702	13.2099	intron	(ENST00000608083, intron 8 of 8)	GPR153 (-7710), ACOT7 (+117128)	embryonic_primitive_DHS,neural_DHS
1	6276045	6277177	Stem_peaks_peak_585	unique	83.3303	81.5054	intron	(ENST00000608083, intron 8 of 8)	GPR153 (-15636), ACOT7 (+109202)	organ_developmental_renal_DHS,stromal_a_DHS
1	6280646	6281398	Stem_peaks_peak_586	unique	96.7363	94.873	TTS	(ENST00000473466)	GPR153 (-20047), ACOT7 (+104791)	embryonic_primitive_DHS,myeloid_erythroid_DHS
1	6285200	6287056	Stem_peaks_peak_587	shared	195.723	193.653	intron	(ENST00000418124, intron 7 of 9)	GPR153 (-25153), ACOT7 (+99685)	musculoskeletal_DHS,organ_developmental_renal_DHS,placental_DHS
1	6299740	6302149	Stem_peaks_peak_588	shared	138.701	136.737	intron	(ENST00000608083, intron 6 of 8)	GPR153 (-39970), ACOT7 (+84868)	cancer_epithelial_DHS,digestive_DHS,lymphoid_DHS,musculoskeletal_DHS
1	6309922	6310800	Stem_peaks_peak_589	unique	106.667	104.778	intron	(ENST00000608083, intron 6 of 8)	GPR153 (-49386), ACOT7 (+75452)	musculoskeletal_DHS,placental_DHS
1	6319969	6321019	Stem_peaks_peak_590	shared	5.78838	4.49074	intron	(ENST00000608083, intron 5 of 8)	GPR153 (-59519), ACOT7 (+65319)	lymphoid_DHS
1	6325769	6326265	Stem_peaks_peak_591	shared	7.16913	5.83419	intron	(ENST00000608083, intron 5 of 8)	GPR153 (-65042), ACOT7 (+59796)	.
1	6335398	6336122	Stem_peaks_peak_592	unique	11.1999	9.78797	intron	(ENST00000608083, intron 3 of 8)	GPR153 (-74785), ACOT7 (+50053)	embryonic_primitive_DHS,neural_DHS
1	6343033	6344214	Stem_peaks_peak_593	shared	82.8266	81.0033	intron	(ENST00000608083, intron 2 of 8)	GPR153 (-82649), ACOT7 (+42189)	digestive_DHS,embryonic_primitive_DHS
1	6348076	6348752	Stem_peaks_peak_594	unique	36.8639	35.2247	intron	(ENST00000608083, intron 2 of 8)	GPR153 (-87439), ACOT7 (+37399)	embryonic_primitive_DHS,lymphoid_DHS,tissue_invariant_DHS,vascular_endothelial_DHS
1	6351871	6352692	Stem_peaks_peak_595	shared	493.277	490.836	promoter-TSS	(ENST00000473466)	GPR153 (-91307), ACOT7 (+33531)	embryonic_primitive_DHS,vascular_endothelial_DHS
1	6353939	6355762	Stem_peaks_peak_596	unique	51.9085	50.1959	intron	(ENST00000608083, intron 1 of 8)	GPR153 (-93876), ACOT7 (+30962)	cardiac_DHS,digestive_DHS,embryonic_primitive_DHS,musculoskeletal_DHS,neural_DHS,organ_developmental_renal_DHS,stromal_b_DHS
1	6357460	6359965	Stem_peaks_peak_597	shared	494.261	491.82	intron	(ENST00000608083, intron 1 of 8)	GPR153 (-97738), ACOT7 (+27100)	cancer_epithelial_DHS,digestive_DHS,embryonic_primitive_DHS,lymphoid_DHS,myeloid_erythroid_DHS,neural_DHS,organ_developmental_renal_DHS,renal_cancer_DHS,tissue_invariant_DHS,vascular_endothelial_DHS
1	6363174	6363732	Stem_peaks_peak_598	unique	69.2435	67.4641	intron	(ENST00000608083, intron 1 of 8)	GPR153 (-102478), ACOT7 (+22360)	organ_developmental_renal_DHS,stromal_b_DHS
1	6364893	6365307	Stem_peaks_peak_599	unique	81.7974	79.9773	intron	(ENST00000608083, intron 1 of 8)	GPR153 (-104125), ACOT7 (+20713)	embryonic_primitive_DHS,lymphoid_DHS
1	6371551	6372748	Stem_peaks_peak_600	shared	351.97	349.684	intron	(ENST00000608083, intron 1 of 8)	GPR153 (-111175), ACOT7 (+13663)	placental_DHS,renal_cancer_DHS
1	6377952	6379405	Stem_peaks_peak_601	shared	157.419	155.418	intron	(ENST00000608083, intron 1 of 8)	GPR153 (-117704), ACOT7 (+7134)	embryonic_primitive_DHS,placental_DHS,renal_cancer_DHS
1	6385182	6386797	Stem_peaks_peak_602	shared	1547.63	1544.28	promoter-TSS	(ENST00000377855)	ACOT7 (-177)	embryonic_primitive_DHS,lymphoid_DHS,musculoskeletal_DHS,neural_DHS,organ_developmental_renal_DHS,renal_cancer_DHS,stromal_b_DHS,tissue_invariant_DHS
1	6393187	6394549	Stem_peaks_peak_603	shared	1053.06	1050.12	promoter-TSS	(ENST00000377860)	ACOT7 (-8055), HES2 (+26051)	embryonic_primitive_DHS,musculoskeletal_DHS,renal_cancer_DHS,tissue_invariant_DHS
1	6404800	6406493	Stem_peaks_peak_604	shared	79.5455	77.7324	Intergenic	NA	ACOT7 (-19834), HES2 (+14272)	embryonic_primitive_DHS,musculoskeletal_DHS,placental_DHS
1	6410388	6410741	Stem_peaks_peak_605	unique	23.4634	21.9149	Intergenic	NA	ACOT7 (-24752), HES2 (+9354)	placental_DHS
1	6413868	6416818	Stem_peaks_peak_606	shared	671.068	668.458	exon	(ENST00000377834, exon 4 of 4)	ACOT7 (-29530), HES2 (+4576)	cancer_epithelial_DHS,digestive_DHS,embryonic_primitive_DHS,placental_DHS
1	6419128	6420764	Stem_peaks_peak_607	unique	199.801	197.724	promoter-TSS	(ENST00000377834)	ESPN (-4842), HES2 (-27)	embryonic_primitive_DHS,myeloid_erythroid_DHS,organ_developmental_renal_DHS,placental_DHS
1	6423375	6426148	Stem_peaks_peak_608	shared	253.853	251.694	promoter-TSS	(ENST00000377828)	HES2 (-4843), ESPN (-26)	digestive_DHS,embryonic_primitive_DHS,musculoskeletal_DHS,organ_developmental_renal_DHS,renal_cancer_DHS
1	6430176	6431392	Stem_peaks_peak_609	unique	38.0102	36.3644	promoter-TSS	(ENST00000585139)	ESPN (+5996), TNFRSF25 (+35391)	embryonic_primitive_DHS,myeloid_erythroid_DHS,organ_developmental_renal_DHS,placental_DHS
1	6437960	6440871	Stem_peaks_peak_610	shared	398.167	395.827	promoter-TSS	(ENST00000418286)	ESPN (+14628), TNFRSF25 (+26759)	digestive_DHS,embryonic_primitive_DHS,musculoskeletal_DHS,organ_developmental_renal_DHS,placental_DHS,renal_cancer_DHS
1	6444409	6445526	Stem_peaks_peak_611	shared	36.6344	34.9963	intron	(ENST00000636330, intron 6 of 10)	ESPN (+20180), TNFRSF25 (+21207)	embryonic_primitive_DHS
1	6447418	6448040	Stem_peaks_peak_612	unique	6.82925	5.50356	promoter-TSS	(ENST00000416731)	TNFRSF25 (+18446), ESPN (+22941)	embryonic_primitive_DHS,neural_DHS
1	6449097	6450069	Stem_peaks_peak_613	unique	27.4513	25.8716	promoter-TSS	(ENST00000475479)	TNFRSF25 (+16592), ESPN (+24795)	embryonic_primitive_DHS,neural_DHS
1	6450776	6451814	Stem_peaks_peak_614	unique	18.9131	17.4061	promoter-TSS	(ENST00000434576)	TNFRSF25 (+14880), ESPN (+26507)	digestive_DHS,embryonic_primitive_DHS
1	6455730	6457213	Stem_peaks_peak_615	unique	83.2126	81.388	exon	(ENST00000636330, exon 11 of 11)	TNFRSF25 (+9703), ESPN (+31684)	embryonic_primitive_DHS,musculoskeletal_DHS,placental_DHS
1	6461269	6462895	Stem_peaks_peak_616	shared	13.5771	12.1313	TTS	(ENST00000434576)	TNFRSF25 (+4093), ESPN (+37294)	neural_DHS,placental_DHS,pulmonary_developmental_DHS,renal_cancer_DHS
1	6470733	6472658	Stem_peaks_peak_617	shared	724.949	722.29	promoter-TSS	(ENST00000487949)	TNFRSF25 (-5521), PLEKHG5 (+25400)	digestive_DHS,embryonic_primitive_DHS,placental_DHS
1	6474132	6475921	Stem_peaks_peak_618	shared	172.915	170.884	exon	(ENST00000489097, exon 4 of 19)	TNFRSF25 (-8852), PLEKHG5 (+22069)	digestive_DHS,embryonic_primitive_DHS,organ_developmental_renal_DHS,placental_DHS,tissue_invariant_DHS
1	6481847	6482222	Stem_peaks_peak_619	unique	6.23948	4.92965	intron	(ENST00000537245, intron 2 of 21)	TNFRSF25 (-15860), PLEKHG5 (+15061)	.
1	6486147	6487098	Stem_peaks_peak_620	unique	128.269	126.328	promoter-TSS	(ENST00000400913)	TNFRSF25 (-20448), PLEKHG5 (+10473)	neural_DHS,tissue_invariant_DHS,vascular_endothelial_DHS
1	6489479	6491778	Stem_peaks_peak_621	shared	605.239	602.689	promoter-TSS	(ENST00000340850)	TNFRSF25 (-24454), PLEKHG5 (+6467)	cancer_epithelial_DHS,embryonic_primitive_DHS,lymphoid_DHS,organ_developmental_renal_DHS,renal_cancer_DHS,stromal_a_DHS,vascular_endothelial_DHS
1	6497527	6499037	Stem_peaks_peak_622	unique	85.1702	83.3398	promoter-TSS	(ENST00000400915)	PLEKHG5 (-1186)	embryonic_primitive_DHS,musculoskeletal_DHS,neural_DHS,organ_developmental_renal_DHS,stromal_b_DHS
1	6512538	6514111	Stem_peaks_peak_623	shared	333.189	330.925	intron	(ENST00000377748, intron 1 of 21)	PLEKHG5 (-16229), NOL9 (+41210)	embryonic_primitive_DHS,musculoskeletal_DHS,organ_developmental_renal_DHS,placental_DHS
1	6517518	6517891	Stem_peaks_peak_624	unique	76.1908	74.3881	intron	(ENST00000377748, intron 1 of 21)	PLEKHG5 (-20609), NOL9 (+36830)	neural_DHS,stromal_b_DHS
1	6519366	6520609	Stem_peaks_peak_625	unique	155.433	153.436	promoter-TSS	(ENST00000377740)	PLEKHG5 (-22892), NOL9 (+34547)	cancer_epithelial_DHS,embryonic_primitive_DHS,musculoskeletal_DHS,neural_DHS,organ_developmental_renal_DHS,pulmonary_developmental_DHS,stromal_b_DHS
1	6523547	6524531	Stem_peaks_peak_626	shared	76.409	74.6057	exon	(ENST00000377705, exon 12 of 12)	PLEKHG5 (-26943), NOL9 (+30496)	embryonic_primitive_DHS,placental_DHS
1	6552962	6555457	Stem_peaks_peak_627	shared	376.665	374.35	promoter-TSS	(ENST00000333172)	TAS1R1 (-971), NOL9 (+325)	cardiac_DHS,embryonic_primitive_DHS,lymphoid_DHS,musculoskeletal_DHS,myeloid_erythroid_DHS,stromal_b_DHS,tissue_invariant_DHS
1	6563076	6563638	Stem_peaks_peak_628	unique	22.6965	21.1545	intron	(ENST00000351136, intron 1 of 4)	ZBTB48 (-16691), TAS1R1 (+8176)	placental_DHS
1	6567497	6568434	Stem_peaks_peak_629	shared	62.9464	61.1895	intron	(ENST00000351136, intron 1 of 4)	ZBTB48 (-12082), TAS1R1 (+12785)	.
1	6576475	6576907	Stem_peaks_peak_630	unique	23.611	22.0617	intron	(ENST00000415267, intron 2 of 3)	ZBTB48 (-3357)	placental_DHS
1	6579218	6582180	Stem_peaks_peak_631	shared	1019.95	1017.04	TTS	(ENST00000333172)	ZBTB48 (+651)	cardiac_DHS,digestive_DHS,embryonic_primitive_DHS,lymphoid_DHS,myeloid_erythroid_DHS,neural_DHS,organ_developmental_renal_DHS,pulmonary_developmental_DHS,tissue_invariant_DHS
1	6587574	6588559	Stem_peaks_peak_632	unique	7.56851	6.22537	promoter-TSS	(ENST00000466941)	ZBTB48 (+8019), KLHL21 (+14802)	cancer_epithelial_DHS,lymphoid_DHS,musculoskeletal_DHS
1	6588959	6590177	Stem_peaks_peak_633	unique	6.3836	5.0692	TTS	(ENST00000377674)	ZBTB48 (+9520), KLHL21 (+13301)	musculoskeletal_DHS,organ_developmental_renal_DHS,placental_DHS
1	6591276	6592125	Stem_peaks_peak_634	unique	6.94012	5.61062	exon	(ENST00000377658, exon 4 of 4)	KLHL21 (+11168), ZBTB48 (+11653)	embryonic_primitive_DHS,lymphoid_DHS,musculoskeletal_DHS,myeloid_erythroid_DHS
1	6598800	6599752	Stem_peaks_peak_635	unique	221.04	218.928	exon	(ENST00000377658, exon 2 of 4)	KLHL21 (+3593), ZBTB48 (+19228)	cancer_epithelial_DHS,musculoskeletal_DHS,placental_DHS,stromal_b_DHS
1	6600650	6604448	Stem_peaks_peak_636	shared	404.231	401.885	exon	(ENST00000377658, exon 1 of 4)	KLHL21 (+320)	cardiac_DHS,digestive_DHS,embryonic_primitive_DHS,lymphoid_DHS,myeloid_erythroid_DHS,neural_DHS,pulmonary_developmental_DHS,stromal_a_DHS,stromal_b_DHS,tissue_invariant_DHS
1	6612512	6614512	Stem_peaks_peak_637	shared	1379.2	1375.99	promoter-TSS	(ENST00000377648)	PHF13 (-173)	embryonic_primitive_DHS,musculoskeletal_DHS,neural_DHS,placental_DHS,stromal_b_DHS,tissue_invariant_DHS
1	6621924	6623861	Stem_peaks_peak_638	shared	365.565	363.263	TTS	(ENST00000495385)	THAP3 (-1973)	embryonic_primitive_DHS,lymphoid_DHS,placental_DHS
1	6624504	6625405	Stem_peaks_peak_639	shared	182.837	180.789	promoter-TSS	(ENST00000054650)	THAP3 (+89)	embryonic_primitive_DHS,myeloid_erythroid_DHS,organ_developmental_renal_DHS,tissue_invariant_DHS
1	6632265	6633491	Stem_peaks_peak_640	unique	8.32299	6.96255	exon	(ENST00000054650, exon 6 of 6)	THAP3 (+8012), DNAJC11 (+69046)	embryonic_primitive_DHS,placental_DHS,stromal_b_DHS
1	6634132	6635216	Stem_peaks_peak_641	shared	49.8624	48.1587	TTS	(ENST00000294401)	THAP3 (+9808), DNAJC11 (+67250)	embryonic_primitive_DHS,lymphoid_DHS,musculoskeletal_DHS
1	6636225	6636738	Stem_peaks_peak_642	shared	10.7783	9.37389	TTS	(ENST00000377627)	THAP3 (+11616), DNAJC11 (+65442)	stromal_b_DHS
1	6648529	6649939	Stem_peaks_peak_643	shared	846.357	843.593	intron	(ENST00000473993, intron 6 of 6)	THAP3 (+24368), DNAJC11 (+52690)	placental_DHS
1	6656804	6657674	Stem_peaks_peak_644	shared	10.5339	9.13203	intron	(ENST00000460594, intron 4 of 4)	THAP3 (+32373), DNAJC11 (+44685)	cardiac_DHS,lymphoid_DHS,renal_cancer_DHS
1	6700604	6702490	Stem_peaks_peak_645	shared	269.732	267.55	intron	(ENST00000485073, intron 1 of 4)	DNAJC11 (+377)	digestive_DHS,embryonic_primitive_DHS,lymphoid_DHS,musculoskeletal_DHS,myeloid_erythroid_DHS,organ_developmental_renal_DHS,tissue_invariant_DHS
1	6706779	6708135	Stem_peaks_peak_646	shared	60.9534	59.2041	Intergenic	NA	CAMTA1 (-77867), DNAJC11 (-5533)	placental_DHS
1	6715913	6716579	Stem_peaks_peak_647	shared	16.3858	14.9047	Intergenic	NA	CAMTA1 (-69078), DNAJC11 (-14322)	.
1	6719495	6720289	Stem_peaks_peak_648	unique	54.7041	52.9795	Intergenic	NA	CAMTA1 (-65432), DNAJC11 (-17968)	tissue_invariant_DHS
1	6724156	6725471	Stem_peaks_peak_649	shared	580.01	577.484	promoter-TSS	(ENST00000421469)	CAMTA1 (-60510), DNAJC11 (-22890)	cancer_epithelial_DHS,neural_DHS,placental_DHS,renal_cancer_DHS,stromal_a_DHS,vascular_endothelial_DHS
1	6732879	6733235	Stem_peaks_peak_650	shared	10.8001	9.39389	Intergenic	NA	CAMTA1 (-52267), DNAJC11 (-31133)	placental_DHS
1	6734652	6735997	Stem_peaks_peak_651	shared	60.3768	58.6297	Intergenic	NA	CAMTA1 (-49999), DNAJC11 (-33401)	embryonic_primitive_DHS,myeloid_erythroid_DHS,neural_DHS,placental_DHS,stromal_b_DHS
1	6741462	6742279	Stem_peaks_peak_652	unique	27.4738	25.894	Intergenic	NA	CAMTA1 (-43453), DNAJC11 (-39947)	embryonic_primitive_DHS,lymphoid_DHS,myeloid_erythroid_DHS,organ_developmental_renal_DHS
1	6742856	6744272	Stem_peaks_peak_653	shared	98.5374	96.6692	Intergenic	NA	CAMTA1 (-41760), DNAJC11 (-41640)	embryonic_primitive_DHS,lymphoid_DHS,organ_developmental_renal_DHS,stromal_a_DHS
1	6753729	6754113	Stem_peaks_peak_654	shared	53.6586	51.9384	Intergenic	NA	DNAJC11 (-51997), CAMTA1 (-31403)	placental_DHS,stromal_b_DHS
1	6757772	6758935	Stem_peaks_peak_655	unique	67.1834	65.4113	Intergenic	NA	DNAJC11 (-56430), CAMTA1 (-26970)	embryonic_primitive_DHS,musculoskeletal_DHS,stromal_b_DHS
1	6770407	6771764	Stem_peaks_peak_656	shared	505.818	503.365	Intergenic	NA	DNAJC11 (-69162), CAMTA1 (-14238)	embryonic_primitive_DHS,lymphoid_DHS,neural_DHS,organ_developmental_renal_DHS,placental_DHS,stromal_b_DHS
1	6776452	6777213	Stem_peaks_peak_657	shared	29.0389	27.448	Intergenic	NA	DNAJC11 (-74909), CAMTA1 (-8491)	lymphoid_DHS,neural_DHS,placental_DHS
1	6784272	6785438	Stem_peaks_peak_658	shared	2427.92	2423.82	promoter-TSS	(ENST00000303635)	CAMTA1 (-469)	organ_developmental_renal_DHS,placental_DHS,tissue_invariant_DHS
1	6802242	6803529	Stem_peaks_peak_659	shared	40.619	38.9592	intron	(ENST00000490738, intron 1 of 2)	VAMP3 (-968383), CAMTA1 (+17562)	embryonic_primitive_DHS,stromal_b_DHS
1	6809240	6810988	Stem_peaks_peak_660	shared	538.354	535.868	intron	(ENST00000467404, intron 2 of 3)	VAMP3 (-961155), CAMTA1 (+24790)	placental_DHS
1	6836422	6837278	Stem_peaks_peak_661	shared	158.097	156.095	intron	(ENST00000303635, intron 3 of 22)	VAMP3 (-934419), CAMTA1 (+51526)	placental_DHS
1	6859699	6860232	Stem_peaks_peak_662	shared	8.75225	7.38271	intron	(ENST00000472283, intron 1 of 1)	VAMP3 (-911303), CAMTA1 (+74642)	embryonic_primitive_DHS,stromal_a_DHS,stromal_b_DHS
1	6890011	6891073	Stem_peaks_peak_663	shared	81.3376	79.5187	intron	(ENST00000303635, intron 3 of 22)	VAMP3 (-880727), CAMTA1 (+105218)	cardiac_DHS,placental_DHS,tissue_invariant_DHS
1	6904386	6906033	Stem_peaks_peak_664	shared	19.0212	17.5124	intron	(ENST00000303635, intron 3 of 22)	VAMP3 (-866059), CAMTA1 (+119886)	embryonic_primitive_DHS,placental_DHS
1	6912893	6913501	Stem_peaks_peak_665	unique	5.87112	4.56968	intron	(ENST00000303635, intron 3 of 22)	VAMP3 (-858072), CAMTA1 (+127873)	embryonic_primitive_DHS
1	6918947	6919542	Stem_peaks_peak_666	unique	29.3853	27.7926	intron	(ENST00000303635, intron 3 of 22)	VAMP3 (-852024), CAMTA1 (+133921)	musculoskeletal_DHS,myeloid_erythroid_DHS,placental_DHS
1	6927832	6928428	Stem_peaks_peak_667	unique	7.31556	5.97854	intron	(ENST00000303635, intron 3 of 22)	VAMP3 (-843139), CAMTA1 (+142806)	embryonic_primitive_DHS,neural_DHS,stromal_b_DHS
1	6929474	6930129	Stem_peaks_peak_668	unique	4.8514	3.58366	intron	(ENST00000303635, intron 3 of 22)	VAMP3 (-841467), CAMTA1 (+144478)	.
1	6939776	6940298	Stem_peaks_peak_669	shared	5.07954	3.80211	intron	(ENST00000303635, intron 3 of 22)	VAMP3 (-831232), CAMTA1 (+154713)	embryonic_primitive_DHS,organ_developmental_renal_DHS
1	6941334	6941814	Stem_peaks_peak_670	unique	11.6327	10.2135	intron	(ENST00000303635, intron 3 of 22)	VAMP3 (-829695), CAMTA1 (+156250)	embryonic_primitive_DHS
1	6950184	6950801	Stem_peaks_peak_671	unique	4.86806	3.5973	intron	(ENST00000303635, intron 3 of 22)	VAMP3 (-820776), CAMTA1 (+165169)	embryonic_primitive_DHS,musculoskeletal_DHS,neural_DHS,stromal_b_DHS
1	6953983	6954770	Stem_peaks_peak_672	unique	5.42153	4.13525	intron	(ENST00000303635, intron 3 of 22)	VAMP3 (-816892), CAMTA1 (+169053)	embryonic_primitive_DHS,neural_DHS
1	6955591	6956182	Stem_peaks_peak_673	unique	7.31156	5.97459	intron	(ENST00000303635, intron 3 of 22)	VAMP3 (-815382), CAMTA1 (+170563)	cancer_epithelial_DHS,digestive_DHS,neural_DHS
1	6961374	6963158	Stem_peaks_peak_674	unique	37.1548	35.5138	intron	(ENST00000303635, intron 3 of 22)	VAMP3 (-809003), CAMTA1 (+176942)	digestive_DHS,embryonic_primitive_DHS,stromal_b_DHS
1	6964569	6964937	Stem_peaks_peak_675	shared	5.82517	4.5269	intron	(ENST00000303635, intron 3 of 22)	VAMP3 (-806516), CAMTA1 (+179429)	digestive_DHS,neural_DHS
1	6982813	6983186	Stem_peaks_peak_676	unique	9.49804	8.11429	intron	(ENST00000303635, intron 3 of 22)	VAMP3 (-788269), CAMTA1 (+197676)	renal_cancer_DHS
1	7009221	7010184	Stem_peaks_peak_677	unique	7.11885	5.78463	intron	(ENST00000456701, intron 1 of 1)	VAMP3 (-761566), CAMTA1 (+224379)	embryonic_primitive_DHS
1	7042862	7043291	Stem_peaks_peak_678	shared	4.68339	3.41894	intron	(ENST00000303635, intron 3 of 22)	VAMP3 (-728192), CAMTA1 (+257753)	embryonic_primitive_DHS,stromal_b_DHS
1	7051021	7051445	Stem_peaks_peak_679	unique	4.29166	3.04366	intron	(ENST00000303635, intron 3 of 22)	VAMP3 (-720036), CAMTA1 (+265909)	embryonic_primitive_DHS,musculoskeletal_DHS,neural_DHS
1	7069970	7070989	Stem_peaks_peak_680	shared	77.2952	75.4889	intron	(ENST00000303635, intron 3 of 22)	VAMP3 (-700789), CAMTA1 (+285156)	embryonic_primitive_DHS,lymphoid_DHS,stromal_b_DHS,tissue_invariant_DHS,vascular_endothelial_DHS
1	7117620	7117982	Stem_peaks_peak_681	unique	19.0212	17.5124	intron	(ENST00000303635, intron 4 of 22)	VAMP3 (-653468), CAMTA1 (+332477)	stromal_a_DHS
1	7149447	7149903	Stem_peaks_peak_682	unique	6.04664	4.73993	intron	(ENST00000303635, intron 4 of 22)	VAMP3 (-621594), CAMTA1 (+364351)	embryonic_primitive_DHS,organ_developmental_renal_DHS,tissue_invariant_DHS
1	7177185	7177961	Stem_peaks_peak_683	shared	6.898	5.56912	intron	(ENST00000303635, intron 4 of 22)	VAMP3 (-593696), CAMTA1 (+392249)	embryonic_primitive_DHS,lymphoid_DHS,organ_developmental_renal_DHS
1	7208032	7208561	Stem_peaks_peak_684	shared	13.9148	12.4634	intron	(ENST00000303635, intron 4 of 22)	VAMP3 (-562972), CAMTA1 (+422973)	myeloid_erythroid_DHS,tissue_invariant_DHS
1	7279336	7279901	Stem_peaks_peak_685	unique	20.3983	18.8763	intron	(ENST00000303635, intron 5 of 22)	VAMP3 (-491650), CAMTA1 (+494295)	embryonic_primitive_DHS,organ_developmental_renal_DHS
1	7334738	7335428	Stem_peaks_peak_686	unique	10.8001	9.39389	intron	(ENST00000303635, intron 5 of 22)	VAMP3 (-436186), CAMTA1 (+549759)	cancer_epithelial_DHS,cardiac_DHS,organ_developmental_renal_DHS,renal_cancer_DHS
1	7346523	7347266	Stem_peaks_peak_687	unique	7.8232	6.47316	intron	(ENST00000303635, intron 5 of 22)	VAMP3 (-424374), CAMTA1 (+561571)	cardiac_DHS,digestive_DHS
1	7349631	7349990	Stem_peaks_peak_688	shared	5.01056	3.73707	intron	(ENST00000303635, intron 5 of 22)	VAMP3 (-421458), CAMTA1 (+564487)	.
1	7351223	7351673	Stem_peaks_peak_689	shared	8.43158	7.06976	intron	(ENST00000303635, intron 5 of 22)	VAMP3 (-419821), CAMTA1 (+566124)	.
1	7369065	7369991	Stem_peaks_peak_690	unique	7.09697	5.76517	intron	(ENST00000427317, intron 1 of 1)	VAMP3 (-401741), CAMTA1 (+584204)	cardiac_DHS
1	7371736	7372069	Stem_peaks_peak_691	unique	3.6625	2.43765	intron	(ENST00000303635, intron 5 of 22)	VAMP3 (-399366), CAMTA1 (+586579)	musculoskeletal_DHS,tissue_invariant_DHS
1	7385163	7386210	Stem_peaks_peak_692	unique	29.2795	27.6873	intron	(ENST00000618051, intron 2 of 2)	VAMP3 (-385582), CAMTA1 (+600363)	embryonic_primitive_DHS,pulmonary_developmental_DHS
1	7387173	7390439	Stem_peaks_peak_693	shared	58.8767	57.1355	intron	(ENST00000411708, intron 1 of 1)	VAMP3 (-382463), CAMTA1 (+603482)	cardiac_DHS,embryonic_primitive_DHS,musculoskeletal_DHS,neural_DHS,organ_developmental_renal_DHS,placental_DHS,stromal_b_DHS,vascular_endothelial_DHS
1	7401832	7402854	Stem_peaks_peak_694	shared	1226.55	1223.47	intron	(ENST00000303635, intron 5 of 22)	VAMP3 (-368926), CAMTA1 (+617019)	embryonic_primitive_DHS,stromal_a_DHS
1	7408468	7409828	Stem_peaks_peak_695	shared	10.9173	9.50983	intron	(ENST00000303635, intron 5 of 22)	VAMP3 (-362121), CAMTA1 (+623824)	embryonic_primitive_DHS
1	7427896	7428525	Stem_peaks_peak_696	shared	6.5544	5.23509	intron	(ENST00000303635, intron 5 of 22)	VAMP3 (-343058), CAMTA1 (+642887)	placental_DHS,vascular_endothelial_DHS
1	7437103	7437731	Stem_peaks_peak_697	unique	30.5322	28.9316	intron	(ENST00000303635, intron 5 of 22)	VAMP3 (-333852), CAMTA1 (+652093)	placental_DHS,stromal_b_DHS
1	7439573	7440396	Stem_peaks_peak_698	shared	14.4826	13.0251	intron	(ENST00000303635, intron 5 of 22)	VAMP3 (-331284), CAMTA1 (+654661)	lymphoid_DHS,placental_DHS
1	7450923	7451647	Stem_peaks_peak_699	unique	25.731	24.1645	intron	(ENST00000303635, intron 5 of 22)	VAMP3 (-319984), CAMTA1 (+665961)	neural_DHS,tissue_invariant_DHS
1	7470781	7472085	Stem_peaks_peak_700	shared	33.2608	31.6427	intron	(ENST00000303635, intron 6 of 22)	VAMP3 (-299836), CAMTA1 (+686109)	neural_DHS,placental_DHS,stromal_a_DHS
1	7489777	7490234	Stem_peaks_peak_701	unique	3.96276	2.72789	intron	(ENST00000303635, intron 6 of 22)	VAMP3 (-281263), CAMTA1 (+704682)	digestive_DHS,pulmonary_developmental_DHS
1	7518706	7519690	Stem_peaks_peak_702	shared	6.08632	4.77897	intron	(ENST00000303635, intron 6 of 22)	VAMP3 (-252071), CAMTA1 (+733874)	lymphoid_DHS
1	7526414	7527807	Stem_peaks_peak_703	shared	27.8719	26.2892	intron	(ENST00000303635, intron 6 of 22)	VAMP3 (-244158), CAMTA1 (+741787)	embryonic_primitive_DHS,organ_developmental_renal_DHS,stromal_b_DHS
1	7536753	7537207	Stem_peaks_peak_704	unique	6.77746	5.45254	intron	(ENST00000303635, intron 6 of 22)	VAMP3 (-234289), CAMTA1 (+751656)	embryonic_primitive_DHS,organ_developmental_renal_DHS
1	7539263	7540159	Stem_peaks_peak_705	shared	61.6875	59.9356	intron	(ENST00000303635, intron 6 of 22)	VAMP3 (-231558), CAMTA1 (+754387)	embryonic_primitive_DHS,musculoskeletal_DHS,neural_DHS
1	7549283	7549999	Stem_peaks_peak_706	unique	19.4701	17.9573	intron	(ENST00000303635, intron 6 of 22)	VAMP3 (-221628), CAMTA1 (+764317)	renal_cancer_DHS,stromal_a_DHS,tissue_invariant_DHS
1	7552219	7552742	Stem_peaks_peak_707	unique	4.02552	2.78624	intron	(ENST00000303635, intron 6 of 22)	VAMP3 (-218788), CAMTA1 (+767157)	embryonic_primitive_DHS,renal_cancer_DHS
1	7561125	7561838	Stem_peaks_peak_708	unique	31.8809	30.2718	intron	(ENST00000303635, intron 6 of 22)	VAMP3 (-209787), CAMTA1 (+776158)	cancer_epithelial_DHS,embryonic_primitive_DHS,organ_developmental_renal_DHS
1	7634417	7635229	Stem_peaks_peak_709	unique	13.0559	11.6161	intron	(ENST00000303635, intron 6 of 22)	VAMP3 (-136446), CAMTA1 (+849499)	myeloid_erythroid_DHS
1	7641006	7642397	Stem_peaks_peak_710	unique	14.2601	12.8045	intron	(ENST00000303635, intron 7 of 22)	VAMP3 (-129567), CAMTA1 (+856378)	cardiac_DHS,embryonic_primitive_DHS,neural_DHS,organ_developmental_renal_DHS,renal_cancer_DHS
1	7646860	7648032	Stem_peaks_peak_711	unique	49.8195	48.1159	intron	(ENST00000303635, intron 7 of 22)	VAMP3 (-123823), CAMTA1 (+862122)	embryonic_primitive_DHS,organ_developmental_renal_DHS
1	7652367	7652812	Stem_peaks_peak_712	unique	6.30354	4.9904	intron	(ENST00000303635, intron 7 of 22)	VAMP3 (-118679), CAMTA1 (+867266)	embryonic_primitive_DHS,myeloid_erythroid_DHS
1	7656663	7657393	Stem_peaks_peak_713	unique	9.6565	8.27091	intron	(ENST00000303635, intron 7 of 22)	VAMP3 (-114241), CAMTA1 (+871704)	neural_DHS,organ_developmental_renal_DHS
1	7660823	7661312	Stem_peaks_peak_714	unique	6.92994	5.60059	intron	(ENST00000303635, intron 7 of 22)	VAMP3 (-110201), CAMTA1 (+875744)	.
1	7666351	7670395	Stem_peaks_peak_715	shared	143.833	141.86	intron	(ENST00000303635, intron 9 of 22)	VAMP3 (-102896), CAMTA1 (+883049)	digestive_DHS,embryonic_primitive_DHS,neural_DHS,organ_developmental_renal_DHS,stromal_a_DHS,tissue_invariant_DHS
1	7679854	7680919	Stem_peaks_peak_716	unique	87.0507	85.2147	intron	(ENST00000303635, intron 11 of 22)	VAMP3 (-90882), CAMTA1 (+895063)	embryonic_primitive_DHS,neural_DHS,organ_developmental_renal_DHS,stromal_b_DHS,vascular_endothelial_DHS
1	7686654	7687354	Stem_peaks_peak_717	unique	6.65387	5.33303	intron	(ENST00000303635, intron 11 of 22)	VAMP3 (-84265), CAMTA1 (+901680)	organ_developmental_renal_DHS
1	7702080	7703327	Stem_peaks_peak_718	shared	34.7494	33.1227	intron	(ENST00000303635, intron 11 of 22)	VAMP3 (-68565), CAMTA1 (+917380)	embryonic_primitive_DHS,neural_DHS
1	7704552	7704886	Stem_peaks_peak_719	unique	353.75	351.461	intron	(ENST00000303635, intron 11 of 22)	VAMP3 (-66550), CAMTA1 (+919395)	tissue_invariant_DHS
1	7717617	7718382	Stem_peaks_peak_720	shared	49.1156	47.4149	intron	(ENST00000303635, intron 11 of 22)	VAMP3 (-53269), CAMTA1 (+932676)	cancer_epithelial_DHS,embryonic_primitive_DHS,renal_cancer_DHS
1	7725579	7726086	Stem_peaks_peak_721	shared	6.25463	4.94227	intron	(ENST00000303635, intron 11 of 22)	VAMP3 (-45436), CAMTA1 (+940509)	organ_developmental_renal_DHS
1	7752550	7753086	Stem_peaks_peak_722	unique	23.2671	21.7198	intron	(ENST00000495233, intron 10 of 10)	VAMP3 (-18451), CAMTA1 (+967494)	cancer_epithelial_DHS,embryonic_primitive_DHS,musculoskeletal_DHS,tissue_invariant_DHS
1	7770610	7772602	Stem_peaks_peak_723	shared	602.552	600.005	intron	(ENST00000054666, intron 1 of 4)	VAMP3 (+337)	cardiac_DHS,embryonic_primitive_DHS,myeloid_erythroid_DHS,placental_DHS,stromal_b_DHS,tissue_invariant_DHS,vascular_endothelial_DHS
1	7781910	7784249	Stem_peaks_peak_724	shared	1565.26	1561.9	Intergenic	NA	PER3 (-1349)	embryonic_primitive_DHS,lymphoid_DHS,neural_DHS,placental_DHS,stromal_b_DHS,tissue_invariant_DHS
1	7798030	7798861	Stem_peaks_peak_725	shared	22.9003	21.3561	intron	(ENST00000614998, intron 6 of 22)	PER3 (+14017), UTS2 (+54985)	embryonic_primitive_DHS
1	7839493	7840437	Stem_peaks_peak_726	unique	406.254	403.905	intron	(ENST00000614998, intron 22 of 22)	UTS2 (+13466), PER3 (+55536)	placental_DHS
1	7856341	7856791	Stem_peaks_peak_727	unique	19.0212	17.5124	Intergenic	NA	UTS2 (-3135)	embryonic_primitive_DHS,renal_cancer_DHS
1	7859499	7860719	Stem_peaks_peak_728	shared	20.6464	19.1228	Intergenic	NA	UTS2 (-6678), TNFRSF9 (+83056)	cancer_epithelial_DHS,digestive_DHS,placental_DHS
1	7863894	7864894	Stem_peaks_peak_729	unique	31.4941	29.8869	Intergenic	NA	UTS2 (-10963), TNFRSF9 (+78771)	digestive_DHS,neural_DHS,vascular_endothelial_DHS
1	7865538	7866426	Stem_peaks_peak_730	shared	5.84924	4.54817	Intergenic	NA	UTS2 (-12551), TNFRSF9 (+77183)	myeloid_erythroid_DHS
1	7884961	7886199	Stem_peaks_peak_731	shared	747.16	744.482	Intergenic	NA	UTS2 (-32149), TNFRSF9 (+57585)	digestive_DHS,embryonic_primitive_DHS,neural_DHS
1	7892092	7892568	Stem_peaks_peak_732	unique	14.5167	13.0577	Intergenic	NA	UTS2 (-38899), TNFRSF9 (+50835)	lymphoid_DHS
1	7902096	7903052	Stem_peaks_peak_733	shared	155.963	153.965	Intergenic	NA	UTS2 (-49143), TNFRSF9 (+40591)	tissue_invariant_DHS,vascular_endothelial_DHS
1	7912312	7914119	Stem_peaks_peak_734	shared	484.491	482.06	Intergenic	NA	UTS2 (-59785), TNFRSF9 (+29949)	cancer_epithelial_DHS,embryonic_primitive_DHS,lymphoid_DHS,placental_DHS
1	7925973	7927407	Stem_peaks_peak_735	shared	22.9003	21.3561	intron	(ENST00000474475, intron 2 of 2)	UTS2 (-73259), TNFRSF9 (+16475)	embryonic_primitive_DHS,myeloid_erythroid_DHS,placental_DHS,vascular_endothelial_DHS
1	7932105	7933458	Stem_peaks_peak_736	shared	186.352	184.297	TTS	(ENST00000492571)	UTS2 (-79351), TNFRSF9 (+10383)	embryonic_primitive_DHS,neural_DHS,placental_DHS
1	7934838	7935776	Stem_peaks_peak_737	shared	10.0988	8.70494	promoter-TSS	(ENST00000474475)	UTS2 (-81876), TNFRSF9 (+7858)	neural_DHS,placental_DHS
1	7940834	7943295	Stem_peaks_peak_738	shared	206.157	204.07	promoter-TSS	(ENST00000603760)	UTS2 (-88634), TNFRSF9 (+1100)	embryonic_primitive_DHS,lymphoid_DHS,myeloid_erythroid_DHS,neural_DHS,renal_cancer_DHS,stromal_b_DHS,tissue_invariant_DHS
1	7948428	7949269	Stem_peaks_peak_739	shared	153.869	151.875	Intergenic	NA	PARK7 (-12843), TNFRSF9 (-5684)	embryonic_primitive_DHS,stromal_a_DHS
1	7956106	7956578	Stem_peaks_peak_740	unique	9.19154	7.81487	intron	(ENST00000493373, intron 1 of 6)	TNFRSF9 (-13177), PARK7 (-5350)	embryonic_primitive_DHS,lymphoid_DHS
1	7960868	7962178	Stem_peaks_peak_741	shared	1642.28	1638.85	promoter-TSS	(ENST00000338639)	PARK7 (-169)	cardiac_DHS,embryonic_primitive_DHS,lymphoid_DHS,tissue_invariant_DHS
1	7974941	7975702	Stem_peaks_peak_742	shared	396.609	394.271	intron	(ENST00000493678, intron 5 of 6)	PARK7 (+13630), ERRFI1 (+50986)	tissue_invariant_DHS
1	7981285	7983444	Stem_peaks_peak_743	shared	117.144	115.229	TTS	(ENST00000363474)	PARK7 (+20673), ERRFI1 (+43943)	cancer_epithelial_DHS,lymphoid_DHS,neural_DHS,tissue_invariant_DHS
1	7988234	7990006	Stem_peaks_peak_744	shared	494.538	492.097	Intergenic	NA	PARK7 (+27428), ERRFI1 (+37188)	myeloid_erythroid_DHS,placental_DHS,stromal_b_DHS
1	7991448	7992496	Stem_peaks_peak_745	shared	1120.65	1117.66	Intergenic	NA	PARK7 (+30280), ERRFI1 (+34336)	embryonic_primitive_DHS,organ_developmental_renal_DHS,stromal_b_DHS
1	8004203	8006427	Stem_peaks_peak_746	shared	2733.68	2729.31	intron	(ENST00000474874, intron 2 of 2)	ERRFI1 (+20993), PARK7 (+43623)	cancer_epithelial_DHS,embryonic_primitive_DHS,neural_DHS,organ_developmental_renal_DHS,pulmonary_developmental_DHS,renal_cancer_DHS,stromal_a_DHS,stromal_b_DHS
1	8014763	8016877	Stem_peaks_peak_747	shared	77.166	75.3604	promoter-TSS	(ENST00000467067)	ERRFI1 (+10488), PARK7 (+54128)	cancer_epithelial_DHS,digestive_DHS,myeloid_erythroid_DHS,placental_DHS,stromal_b_DHS,tissue_invariant_DHS
1	8018866	8019625	Stem_peaks_peak_748	unique	32.0858	30.4751	intron	(ENST00000487559, intron 1 of 3)	ERRFI1 (+7062), PARK7 (+57554)	neural_DHS,renal_cancer_DHS,stromal_b_DHS
1	8025334	8027454	Stem_peaks_peak_749	shared	1096.53	1093.55	promoter-TSS	(ENST00000377482)	ERRFI1 (-86)	cardiac_DHS,digestive_DHS,lymphoid_DHS,organ_developmental_renal_DHS,placental_DHS,renal_cancer_DHS,stromal_b_DHS,tissue_invariant_DHS
1	8040500	8040875	Stem_peaks_peak_750	unique	48.6282	46.9297	intron	(ENST00000445300, intron 2 of 2)	SLC45A1 (-277138), ERRFI1 (-14380)	stromal_a_DHS
1	8047211	8047837	Stem_peaks_peak_751	shared	17.6834	16.1882	intron	(ENST00000445300, intron 2 of 2)	SLC45A1 (-270302), ERRFI1 (-21216)	placental_DHS,stromal_a_DHS,stromal_b_DHS
1	8057578	8058874	Stem_peaks_peak_752	unique	27.7426	26.1614	intron	(ENST00000399343, intron 1 of 1)	SLC45A1 (-259600), ERRFI1 (-31918)	cancer_epithelial_DHS,embryonic_primitive_DHS
1	8061280	8061956	Stem_peaks_peak_753	shared	95.2611	93.4017	intron	(ENST00000445300, intron 2 of 2)	SLC45A1 (-256208), ERRFI1 (-35310)	placental_DHS,stromal_a_DHS
1	8070000	8070955	Stem_peaks_peak_754	shared	244.103	241.958	intron	(ENST00000445300, intron 2 of 2)	SLC45A1 (-247348), ERRFI1 (-44170)	neural_DHS,organ_developmental_renal_DHS,placental_DHS
1	8075547	8075984	Stem_peaks_peak_755	unique	19.03	17.5211	intron	(ENST00000445300, intron 2 of 2)	SLC45A1 (-242060), ERRFI1 (-49458)	placental_DHS,renal_cancer_DHS
1	8076984	8078731	Stem_peaks_peak_756	shared	614.326	611.767	intron	(ENST00000445300, intron 2 of 2)	SLC45A1 (-239968), ERRFI1 (-51550)	cardiac_DHS,placental_DHS,pulmonary_developmental_DHS,stromal_a_DHS,stromal_b_DHS
1	8088796	8091395	Stem_peaks_peak_757	shared	135.586	133.629	intron	(ENST00000445300, intron 2 of 2)	SLC45A1 (-227730), ERRFI1 (-63788)	digestive_DHS,organ_developmental_renal_DHS,placental_DHS,renal_cancer_DHS,stromal_a_DHS,stromal_b_DHS
1	8094148	8095151	Stem_peaks_peak_758	shared	28.9573	27.3675	intron	(ENST00000445300, intron 2 of 2)	SLC45A1 (-223176), ERRFI1 (-68342)	digestive_DHS,renal_cancer_DHS,stromal_b_DHS
1	8104220	8105102	Stem_peaks_peak_759	shared	25.4181	23.8541	intron	(ENST00000445300, intron 2 of 2)	SLC45A1 (-213165), ERRFI1 (-78353)	myeloid_erythroid_DHS
1	8106971	8107392	Stem_peaks_peak_760	unique	35.2324	33.6029	intron	(ENST00000445300, intron 2 of 2)	SLC45A1 (-210644), ERRFI1 (-80874)	placental_DHS,stromal_b_DHS
1	8109420	8110574	Stem_peaks_peak_761	shared	348.468	346.185	intron	(ENST00000445300, intron 2 of 2)	SLC45A1 (-207829), ERRFI1 (-83689)	renal_cancer_DHS,stromal_b_DHS
1	8115556	8116093	Stem_peaks_peak_762	shared	21.6171	20.0845	intron	(ENST00000445300, intron 2 of 2)	SLC45A1 (-202001), ERRFI1 (-89517)	embryonic_primitive_DHS
1	8117648	8118759	Stem_peaks_peak_763	shared	615.125	612.566	intron	(ENST00000445300, intron 2 of 2)	SLC45A1 (-199622), ERRFI1 (-91896)	digestive_DHS,embryonic_primitive_DHS,musculoskeletal_DHS,placental_DHS,stromal_b_DHS
1	8120445	8121724	Stem_peaks_peak_764	shared	617.788	615.226	intron	(ENST00000445300, intron 2 of 2)	SLC45A1 (-196741), ERRFI1 (-94777)	digestive_DHS,placental_DHS,stromal_a_DHS,vascular_endothelial_DHS
1	8123305	8124021	Stem_peaks_peak_765	unique	123.307	121.377	TTS	(ENST00000445300)	SLC45A1 (-194163), ERRFI1 (-97355)	placental_DHS
1	8126865	8127830	Stem_peaks_peak_766	shared	251.315	249.159	Intergenic	NA	SLC45A1 (-190478), ERRFI1 (-101040)	digestive_DHS,embryonic_primitive_DHS,myeloid_erythroid_DHS,placental_DHS,tissue_invariant_DHS
1	8134316	8135176	Stem_peaks_peak_767	shared	9.84886	8.45939	Intergenic	NA	SLC45A1 (-183080), ERRFI1 (-108438)	embryonic_primitive_DHS,placental_DHS,stromal_a_DHS,stromal_b_DHS
1	8136890	8138335	Stem_peaks_peak_768	shared	118.434	116.515	Intergenic	NA	SLC45A1 (-180213), ERRFI1 (-111305)	cardiac_DHS,organ_developmental_renal_DHS,placental_DHS,pulmonary_developmental_DHS,stromal_a_DHS
1	8141483	8142079	Stem_peaks_peak_769	unique	43.9607	42.2843	Intergenic	NA	SLC45A1 (-176045), ERRFI1 (-115473)	lymphoid_DHS,renal_cancer_DHS,stromal_b_DHS
1	8147501	8148287	Stem_peaks_peak_770	unique	12.1741	10.7467	Intergenic	NA	SLC45A1 (-169932), ERRFI1 (-121586)	neural_DHS,renal_cancer_DHS
1	8154233	8156352	Stem_peaks_peak_771	shared	310.351	308.115	Intergenic	NA	SLC45A1 (-162533), ERRFI1 (-128985)	neural_DHS,renal_cancer_DHS,stromal_b_DHS
1	8161778	8162379	Stem_peaks_peak_772	unique	4.50214	3.24408	Intergenic	NA	SLC45A1 (-155747), ERRFI1 (-135771)	digestive_DHS,neural_DHS,placental_DHS
1	8165846	8166269	Stem_peaks_peak_773	unique	10.112	8.71793	Intergenic	NA	SLC45A1 (-151768), ERRFI1 (-139750)	embryonic_primitive_DHS,neural_DHS
1	8167429	8168282	Stem_peaks_peak_774	unique	32.1251	30.5142	Intergenic	NA	SLC45A1 (-149970), ERRFI1 (-141548)	embryonic_primitive_DHS,renal_cancer_DHS,stromal_b_DHS,tissue_invariant_DHS
1	8169339	8170847	Stem_peaks_peak_775	shared	61.991	60.2378	Intergenic	NA	SLC45A1 (-147733), ERRFI1 (-143785)	digestive_DHS,lymphoid_DHS,stromal_b_DHS,tissue_invariant_DHS
1	8181974	8183547	Stem_peaks_peak_776	shared	642.028	639.444	Intergenic	NA	ERRFI1 (-156453), SLC45A1 (-135065)	cancer_epithelial_DHS,lymphoid_DHS,placental_DHS,vascular_endothelial_DHS
1	8189703	8190236	Stem_peaks_peak_777	unique	13.6178	12.1704	exon	(ENST00000453364, exon 1 of 4)	ERRFI1 (-163662), SLC45A1 (-127856)	embryonic_primitive_DHS,stromal_b_DHS
1	8197695	8198523	Stem_peaks_peak_778	unique	298.755	296.534	Intergenic	NA	ERRFI1 (-171801), SLC45A1 (-119717)	stromal_a_DHS,stromal_b_DHS
1	8200438	8203083	Stem_peaks_peak_779	shared	582.448	579.92	promoter-TSS	(ENST00000635451)	ERRFI1 (-175453), SLC45A1 (-116065)	digestive_DHS,embryonic_primitive_DHS,musculoskeletal_DHS,neural_DHS,placental_DHS,renal_cancer_DHS,stromal_b_DHS
1	8204217	8205116	Stem_peaks_peak_780	shared	83.4807	81.6554	intron	(ENST00000635451, intron 1 of 3)	ERRFI1 (-178359), SLC45A1 (-113159)	digestive_DHS,stromal_b_DHS
1	8210573	8213772	Stem_peaks_peak_781	shared	651.854	649.261	intron	(ENST00000635451, intron 3 of 3)	ERRFI1 (-185865), SLC45A1 (-105653)	musculoskeletal_DHS,myeloid_erythroid_DHS,organ_developmental_renal_DHS,placental_DHS,renal_cancer_DHS,stromal_a_DHS,stromal_b_DHS
1	8218444	8219001	Stem_peaks_peak_782	unique	6.06046	4.75353	intron	(ENST00000424689, intron 1 of 1)	ERRFI1 (-192415), SLC45A1 (-99103)	stromal_b_DHS
1	8224882	8225605	Stem_peaks_peak_783	shared	30.5989	28.9981	Intergenic	NA	ERRFI1 (-198936), SLC45A1 (-92582)	lymphoid_DHS,placental_DHS,stromal_b_DHS
1	8229580	8230377	Stem_peaks_peak_784	shared	28.3027	26.717	Intergenic	NA	ERRFI1 (-203671), SLC45A1 (-87847)	digestive_DHS,stromal_b_DHS
1	8231738	8232814	Stem_peaks_peak_785	unique	123.868	121.937	Intergenic	NA	ERRFI1 (-205968), SLC45A1 (-85550)	digestive_DHS,neural_DHS,stromal_b_DHS
1	8238209	8240387	Stem_peaks_peak_786	shared	1022.18	1019.27	Intergenic	NA	ERRFI1 (-212990), SLC45A1 (-78528)	digestive_DHS,embryonic_primitive_DHS,organ_developmental_renal_DHS,stromal_a_DHS,stromal_b_DHS
1	8249801	8250246	Stem_peaks_peak_787	shared	7.57002	6.22537	Intergenic	NA	ERRFI1 (-223716), SLC45A1 (-67802)	myeloid_erythroid_DHS
1	8252376	8252872	Stem_peaks_peak_788	unique	10.8001	9.39389	Intergenic	NA	ERRFI1 (-226316), SLC45A1 (-65202)	neural_DHS,pulmonary_developmental_DHS
1	8257244	8258310	Stem_peaks_peak_789	shared	163.306	161.294	Intergenic	NA	ERRFI1 (-231469), SLC45A1 (-60049)	cancer_epithelial_DHS,digestive_DHS,organ_developmental_renal_DHS,placental_DHS
1	8258822	8260079	Stem_peaks_peak_790	shared	61.9141	60.1611	Intergenic	NA	ERRFI1 (-233143), SLC45A1 (-58375)	digestive_DHS,pulmonary_developmental_DHS,stromal_a_DHS
1	8269352	8271557	Stem_peaks_peak_791	shared	60.6832	58.9352	Intergenic	NA	ERRFI1 (-244147), SLC45A1 (-47371)	organ_developmental_renal_DHS,placental_DHS
1	8276093	8276851	Stem_peaks_peak_792	shared	31.8993	30.2895	Intergenic	NA	ERRFI1 (-250164), SLC45A1 (-41354)	embryonic_primitive_DHS
1	8278492	8279138	Stem_peaks_peak_793	unique	6.85339	5.52733	Intergenic	NA	ERRFI1 (-252507), SLC45A1 (-39011)	placental_DHS,renal_cancer_DHS
1	8281948	8282755	Stem_peaks_peak_794	shared	9.24645	7.86737	Intergenic	NA	ERRFI1 (-256044), SLC45A1 (-35474)	organ_developmental_renal_DHS
1	8302096	8304375	Stem_peaks_peak_795	unique	37.4776	35.8347	Intergenic	NA	ERRFI1 (-276928), SLC45A1 (-14590)	embryonic_primitive_DHS,musculoskeletal_DHS,neural_DHS,organ_developmental_renal_DHS,placental_DHS,stromal_b_DHS
1	8313859	8316213	Stem_peaks_peak_796	shared	290.041	287.832	Intergenic	NA	SLC45A1 (-2790)	digestive_DHS,embryonic_primitive_DHS,myeloid_erythroid_DHS,stromal_b_DHS,tissue_invariant_DHS
1	8317751	8318775	Stem_peaks_peak_797	unique	108.269	106.375	intron	(ENST00000471889, intron 1 of 8)	SLC45A1 (+437)	neural_DHS,stromal_b_DHS,tissue_invariant_DHS
1	8323574	8325095	Stem_peaks_peak_798	shared	11.6273	10.2081	promoter-TSS	(ENST00000289877)	SLC45A1 (+6509), RERE (+493130)	stromal_b_DHS
1	8329349	8330588	Stem_peaks_peak_799	shared	21.6842	20.1511	promoter-TSS	(ENST00000481265)	SLC45A1 (+12143), RERE (+487496)	embryonic_primitive_DHS,pulmonary_developmental_DHS,stromal_b_DHS
1	8335480	8335836	Stem_peaks_peak_800	unique	5.67024	4.37463	intron	(ENST00000497660, intron 2 of 4)	SLC45A1 (+17832), RERE (+481807)	embryonic_primitive_DHS
1	8343165	8343989	Stem_peaks_peak_801	unique	74.4349	72.6381	intron	(ENST00000497660, intron 4 of 4)	SLC45A1 (+25751), RERE (+473888)	digestive_DHS,embryonic_primitive_DHS,organ_developmental_renal_DHS,stromal_a_DHS
1	8347531	8349972	Stem_peaks_peak_802	shared	429.199	426.826	Intergenic	NA	SLC45A1 (+30926), RERE (+468713)	cancer_epithelial_DHS,embryonic_primitive_DHS,lymphoid_DHS,musculoskeletal_DHS,placental_DHS
1	8351322	8352091	Stem_peaks_peak_803	unique	21.9079	20.3725	TTS	(ENST00000337907)	SLC45A1 (+33881), RERE (+465758)	cancer_epithelial_DHS,embryonic_primitive_DHS,musculoskeletal_DHS,placental_DHS
1	8357201	8358233	Stem_peaks_peak_804	unique	7.09444	5.76268	intron	(ENST00000505225, intron 3 of 4)	SLC45A1 (+39891), RERE (+459748)	musculoskeletal_DHS,myeloid_erythroid_DHS,placental_DHS
1	8358995	8359810	Stem_peaks_peak_805	shared	8.83759	7.467	intron	(ENST00000476556, intron 9 of 12)	SLC45A1 (+41577), RERE (+458062)	musculoskeletal_DHS,organ_developmental_renal_DHS,renal_cancer_DHS
1	8363884	8365202	Stem_peaks_peak_806	unique	14.7227	13.262	intron	(ENST00000488215, intron 4 of 4)	SLC45A1 (+46717), RERE (+452922)	embryonic_primitive_DHS,neural_DHS,placental_DHS,pulmonary_developmental_DHS
1	8367263	8368277	Stem_peaks_peak_807	unique	233.967	231.836	intron	(ENST00000492766, intron 3 of 3)	SLC45A1 (+49944), RERE (+449695)	cancer_epithelial_DHS,cardiac_DHS,lymphoid_DHS,musculoskeletal_DHS,placental_DHS
1	8374412	8375045	Stem_peaks_peak_808	unique	14.2915	12.8357	intron	(ENST00000492766, intron 3 of 3)	SLC45A1 (+56903), RERE (+442736)	digestive_DHS,embryonic_primitive_DHS,stromal_b_DHS
1	8378294	8380074	Stem_peaks_peak_809	shared	104.499	102.615	intron	(ENST00000492766, intron 3 of 3)	SLC45A1 (+61358), RERE (+438281)	embryonic_primitive_DHS,musculoskeletal_DHS,pulmonary_developmental_DHS,stromal_b_DHS
1	8382122	8382523	Stem_peaks_peak_810	unique	10.613	9.21027	intron	(ENST00000492766, intron 3 of 3)	SLC45A1 (+64497), RERE (+435142)	neural_DHS,renal_cancer_DHS
1	8384264	8385427	Stem_peaks_peak_811	shared	50.8644	49.1562	intron	(ENST00000492766, intron 3 of 3)	SLC45A1 (+67020), RERE (+432619)	embryonic_primitive_DHS,musculoskeletal_DHS,stromal_b_DHS,vascular_endothelial_DHS
1	8392578	8393200	Stem_peaks_peak_812	unique	103.123	101.242	intron	(ENST00000492766, intron 3 of 3)	SLC45A1 (+75063), RERE (+424576)	stromal_b_DHS
1	8396379	8398360	Stem_peaks_peak_813	shared	351.823	349.537	intron	(ENST00000492766, intron 3 of 3)	SLC45A1 (+79544), RERE (+420095)	cardiac_DHS,lymphoid_DHS,organ_developmental_renal_DHS,renal_cancer_DHS,stromal_a_DHS,stromal_b_DHS,vascular_endothelial_DHS
1	8404372	8404878	Stem_peaks_peak_814	unique	9.49804	8.11429	intron	(ENST00000492766, intron 3 of 3)	SLC45A1 (+86799), RERE (+412840)	myeloid_erythroid_DHS,placental_DHS
1	8409130	8410109	Stem_peaks_peak_815	shared	27.8449	26.2624	intron	(ENST00000492766, intron 3 of 3)	SLC45A1 (+91794), RERE (+407845)	digestive_DHS,organ_developmental_renal_DHS,pulmonary_developmental_DHS,stromal_b_DHS
1	8422976	8425344	Stem_peaks_peak_816	shared	640.567	637.985	promoter-TSS	(ENST00000449895)	SLC45A1 (+106334), RERE (+393305)	cardiac_DHS,embryonic_primitive_DHS,lymphoid_DHS,neural_DHS,placental_DHS,stromal_b_DHS
1	8432055	8432437	Stem_peaks_peak_817	unique	4.32432	3.07276	intron	(ENST00000449895, intron 3 of 3)	SLC45A1 (+114420), RERE (+385219)	myeloid_erythroid_DHS,renal_cancer_DHS
1	8439032	8440473	Stem_peaks_peak_818	shared	66.0998	64.3316	intron	(ENST00000464972, intron 6 of 6)	SLC45A1 (+121927), RERE (+377712)	embryonic_primitive_DHS,organ_developmental_renal_DHS,tissue_invariant_DHS
1	8443622	8444108	Stem_peaks_peak_819	shared	13.9839	12.5319	intron	(ENST00000464972, intron 6 of 6)	SLC45A1 (+126039), RERE (+373600)	embryonic_primitive_DHS,lymphoid_DHS
1	8448719	8451291	Stem_peaks_peak_820	shared	88.0491	86.2101	intron	(ENST00000464972, intron 6 of 6)	SLC45A1 (+132179), RERE (+367460)	neural_DHS,organ_developmental_renal_DHS,placental_DHS,stromal_b_DHS,vascular_endothelial_DHS
1	8455885	8457312	Stem_peaks_peak_821	shared	130.067	128.122	intron	(ENST00000464972, intron 6 of 6)	SLC45A1 (+138773), RERE (+360866)	cardiac_DHS,stromal_b_DHS,vascular_endothelial_DHS
1	8463550	8465216	Stem_peaks_peak_822	shared	292.843	290.63	TTS	(ENST00000480342)	SLC45A1 (+146557), RERE (+353082)	digestive_DHS,embryonic_primitive_DHS,neural_DHS,organ_developmental_renal_DHS,placental_DHS,pulmonary_developmental_DHS,stromal_b_DHS
1	8465973	8466331	Stem_peaks_peak_823	shared	8.74222	7.37463	intron	(ENST00000480342, intron 10 of 10)	SLC45A1 (+148326), RERE (+351313)	neural_DHS,placental_DHS
1	8470124	8470679	Stem_peaks_peak_824	unique	11.0692	9.65867	intron	(ENST00000480342, intron 10 of 10)	SLC45A1 (+152576), RERE (+347063)	placental_DHS
1	8472950	8473426	Stem_peaks_peak_825	shared	18.3473	16.8453	intron	(ENST00000480342, intron 10 of 10)	SLC45A1 (+155362), RERE (+344277)	digestive_DHS,lymphoid_DHS
1	8478061	8478780	Stem_peaks_peak_826	shared	15.1292	13.6628	intron	(ENST00000480342, intron 10 of 10)	SLC45A1 (+160595), RERE (+339044)	embryonic_primitive_DHS,stromal_b_DHS
1	8489695	8490464	Stem_peaks_peak_827	shared	417.33	414.969	intron	(ENST00000480342, intron 10 of 10)	SLC45A1 (+172254), RERE (+327385)	placental_DHS
1	8495910	8497752	Stem_peaks_peak_828	shared	27.5568	25.9765	intron	(ENST00000507012, intron 2 of 2)	SLC45A1 (+179005), RERE (+320634)	lymphoid_DHS,pulmonary_developmental_DHS,renal_cancer_DHS
1	8499455	8500431	Stem_peaks_peak_829	shared	11.0692	9.65867	intron	(ENST00000507012, intron 1 of 2)	SLC45A1 (+182117), RERE (+317522)	lymphoid_DHS,placental_DHS
1	8506649	8507572	Stem_peaks_peak_830	shared	58.7002	56.9595	intron	(ENST00000507012, intron 1 of 2)	SLC45A1 (+189285), RERE (+310354)	cardiac_DHS,lymphoid_DHS,placental_DHS,renal_cancer_DHS
1	8512112	8512807	Stem_peaks_peak_831	unique	21.4644	19.9327	promoter-TSS	(ENST00000408156)	SLC45A1 (+194634), RERE (+305005)	lymphoid_DHS
1	8514998	8515942	Stem_peaks_peak_832	shared	48.6282	46.9297	intron	(ENST00000480342, intron 7 of 10)	SLC45A1 (+197644), RERE (+301995)	.
1	8520353	8520949	Stem_peaks_peak_833	shared	328.686	326.428	intron	(ENST00000464972, intron 1 of 6)	SLC45A1 (+202825), RERE (+296814)	cardiac_DHS,digestive_DHS,placental_DHS
1	8525287	8526515	Stem_peaks_peak_834	shared	2058.78	2055	promoter-TSS	(ENST00000377464)	SLC45A1 (+208075), RERE (+291564)	embryonic_primitive_DHS,lymphoid_DHS,placental_DHS,tissue_invariant_DHS
1	8530919	8531393	Stem_peaks_peak_835	unique	80.03	78.2153	intron	(ENST00000480342, intron 7 of 10)	SLC45A1 (+213330), RERE (+286309)	lymphoid_DHS
1	8542118	8542454	Stem_peaks_peak_836	unique	19.7049	18.1894	intron	(ENST00000480342, intron 6 of 10)	SLC45A1 (+224460), RERE (+275179)	myeloid_erythroid_DHS,stromal_b_DHS
1	8551419	8552111	Stem_peaks_peak_837	shared	27.8449	26.2624	intron	(ENST00000480342, intron 6 of 10)	SLC45A1 (+233939), RERE (+265700)	digestive_DHS
1	8560251	8561552	Stem_peaks_peak_838	shared	64.5209	62.7582	intron	(ENST00000514428, intron 1 of 2)	SLC45A1 (+243076), RERE (+256563)	myeloid_erythroid_DHS,placental_DHS,renal_cancer_DHS,stromal_b_DHS
1	8563053	8564005	Stem_peaks_peak_839	unique	10.256	8.86036	intron	(ENST00000514428, intron 1 of 2)	SLC45A1 (+245703), RERE (+253936)	embryonic_primitive_DHS,stromal_b_DHS,vascular_endothelial_DHS
1	8566943	8568170	Stem_peaks_peak_840	shared	41.9938	40.327	intron	(ENST00000514428, intron 1 of 2)	SLC45A1 (+249731), RERE (+249908)	cardiac_DHS,digestive_DHS,lymphoid_DHS,stromal_b_DHS
1	8574976	8575473	Stem_peaks_peak_841	unique	62.9143	61.1576	intron	(ENST00000514428, intron 1 of 2)	RERE (+242240), SLC45A1 (+257399)	placental_DHS,renal_cancer_DHS
1	8587253	8587984	Stem_peaks_peak_842	unique	28.1223	26.5383	intron	(ENST00000514428, intron 1 of 2)	RERE (+229846), SLC45A1 (+269793)	lymphoid_DHS
1	8590284	8591162	Stem_peaks_peak_843	shared	33.2015	31.5836	intron	(ENST00000514428, intron 1 of 2)	RERE (+226742), SLC45A1 (+272897)	lymphoid_DHS,musculoskeletal_DHS,myeloid_erythroid_DHS,placental_DHS
1	8591589	8592978	Stem_peaks_peak_844	shared	18.8859	17.3791	intron	(ENST00000514428, intron 1 of 2)	RERE (+225181), SLC45A1 (+274458)	neural_DHS,placental_DHS,stromal_b_DHS
1	8597846	8599203	Stem_peaks_peak_845	shared	206.303	204.215	intron	(ENST00000514428, intron 1 of 2)	RERE (+218940), SLC45A1 (+280699)	cardiac_DHS,digestive_DHS,neural_DHS,pulmonary_developmental_DHS,stromal_a_DHS,tissue_invariant_DHS
1	8607763	8608890	Stem_peaks_peak_846	shared	369.91	367.602	intron	(ENST00000514428, intron 1 of 2)	RERE (+209138), SLC45A1 (+290501)	placental_DHS
1	8611311	8611872	Stem_peaks_peak_847	unique	21.4998	19.9679	intron	(ENST00000514428, intron 1 of 2)	RERE (+205873), SLC45A1 (+293766)	myeloid_erythroid_DHS
1	8625910	8627479	Stem_peaks_peak_848	shared	788.7	785.985	intron	(ENST00000480342, intron 2 of 10)	RERE (+190770), SLC45A1 (+308869)	embryonic_primitive_DHS,myeloid_erythroid_DHS,placental_DHS,stromal_a_DHS,stromal_b_DHS
1	8638818	8639325	Stem_peaks_peak_849	shared	55.6079	53.8795	intron	(ENST00000480342, intron 2 of 10)	RERE (+178393), SLC45A1 (+321246)	cardiac_DHS,placental_DHS
1	8660505	8661571	Stem_peaks_peak_850	shared	24.3812	22.8248	intron	(ENST00000400908, intron 1 of 22)	RERE (+156427), SLC45A1 (+343212)	embryonic_primitive_DHS,lymphoid_DHS,renal_cancer_DHS,stromal_a_DHS,stromal_b_DHS
1	8663255	8664288	Stem_peaks_peak_851	shared	9.73409	8.34761	intron	(ENST00000400908, intron 1 of 22)	RERE (+153693), SLC45A1 (+345946)	digestive_DHS,stromal_b_DHS
1	8670148	8671530	Stem_peaks_peak_852	shared	792.291	789.573	intron	(ENST00000400908, intron 1 of 22)	RERE (+146626), SLC45A1 (+353013)	digestive_DHS,embryonic_primitive_DHS,lymphoid_DHS,renal_cancer_DHS,tissue_invariant_DHS
1	8691032	8691818	Stem_peaks_peak_853	shared	5.84192	4.54097	intron	(ENST00000400908, intron 1 of 22)	RERE (+126040), SLC45A1 (+373599)	organ_developmental_renal_DHS
1	8701225	8702426	Stem_peaks_peak_854	shared	49.0512	47.3512	intron	(ENST00000400908, intron 1 of 22)	RERE (+115639), SLC45A1 (+384000)	embryonic_primitive_DHS,musculoskeletal_DHS,pulmonary_developmental_DHS,stromal_a_DHS,tissue_invariant_DHS
1	8703088	8703644	Stem_peaks_peak_855	unique	101.072	99.1974	promoter-TSS	(ENST00000468247)	RERE (+114099), SLC45A1 (+385540)	musculoskeletal_DHS,tissue_invariant_DHS
1	8707000	8708464	Stem_peaks_peak_856	shared	218.882	216.774	intron	(ENST00000400908, intron 1 of 22)	RERE (+109733), SLC45A1 (+389906)	cardiac_DHS
1	8712471	8712941	Stem_peaks_peak_857	shared	13.0321	11.5925	intron	(ENST00000400908, intron 1 of 22)	RERE (+104759), SLC45A1 (+394880)	stromal_a_DHS
1	8726275	8727398	Stem_peaks_peak_858	shared	72.2021	70.4124	intron	(ENST00000400908, intron 1 of 22)	RERE (+90628), SLC45A1 (+409011)	cancer_epithelial_DHS,placental_DHS,stromal_b_DHS
1	8745713	8746280	Stem_peaks_peak_859	unique	20.3983	18.8763	intron	(ENST00000400908, intron 1 of 22)	RERE (+71468), SLC45A1 (+428171)	placental_DHS,renal_cancer_DHS
1	8748059	8748600	Stem_peaks_peak_860	shared	29.8456	28.2492	intron	(ENST00000400908, intron 1 of 22)	RERE (+69135), SLC45A1 (+430504)	neural_DHS,placental_DHS
1	8763565	8764801	Stem_peaks_peak_861	shared	218.229	216.122	intron	(ENST00000400908, intron 1 of 22)	RERE (+53282), SLC45A1 (+446357)	embryonic_primitive_DHS,lymphoid_DHS,stromal_b_DHS
1	8789382	8790218	Stem_peaks_peak_862	shared	1162.21	1159.18	intron	(ENST00000400908, intron 1 of 22)	RERE (+27665), SLC45A1 (+471974)	cancer_epithelial_DHS,embryonic_primitive_DHS,myeloid_erythroid_DHS,organ_developmental_renal_DHS
1	8800571	8801136	Stem_peaks_peak_863	unique	27.4513	25.8715	intron	(ENST00000337907, intron 1 of 23)	RERE (+16611), SLC45A1 (+483028)	.
1	8811085	8812001	Stem_peaks_peak_864	shared	38.1482	36.5018	intron	(ENST00000337907, intron 1 of 23)	RERE (+5922), SLC45A1 (+493717)	embryonic_primitive_DHS
1	8816730	8818197	Stem_peaks_peak_865	shared	738.961	736.29	promoter-TSS	(ENST00000337907)	RERE (+1)	cardiac_DHS,embryonic_primitive_DHS,myeloid_erythroid_DHS,renal_cancer_DHS,stromal_b_DHS,tissue_invariant_DHS
1	8825695	8826830	Stem_peaks_peak_866	shared	606.359	603.809	Intergenic	NA	RERE (-8798), ENO1 (+52427)	stromal_b_DHS
1	8829097	8829920	Stem_peaks_peak_867	shared	390.992	388.661	Intergenic	NA	RERE (-12044), ENO1 (+49181)	embryonic_primitive_DHS,lymphoid_DHS,organ_developmental_renal_DHS,placental_DHS
1	8835942	8836715	Stem_peaks_peak_868	unique	52.9381	51.2212	Intergenic	NA	RERE (-18864), ENO1 (+42361)	embryonic_primitive_DHS,stromal_b_DHS
1	8844211	8846030	Stem_peaks_peak_869	shared	29.1599	27.5683	Intergenic	NA	RERE (-27656), ENO1 (+33569)	embryonic_primitive_DHS,musculoskeletal_DHS,neural_DHS,pulmonary_developmental_DHS
1	8848001	8849723	Stem_peaks_peak_870	shared	237.083	234.947	Intergenic	NA	RERE (-31397), ENO1 (+29828)	embryonic_primitive_DHS,lymphoid_DHS,musculoskeletal_DHS,neural_DHS,placental_DHS,tissue_invariant_DHS
1	8856550	8860154	Stem_peaks_peak_871	shared	75.4266	73.6265	Intergenic	NA	RERE (-40887), ENO1 (+20338)	cancer_epithelial_DHS,digestive_DHS,embryonic_primitive_DHS,lymphoid_DHS,myeloid_erythroid_DHS,stromal_a_DHS,stromal_b_DHS
1	8862395	8863488	Stem_peaks_peak_872	shared	104.68	102.795	exon	(ENST00000234590, exon 11 of 12)	RERE (-45477), ENO1 (+15748)	embryonic_primitive_DHS,lymphoid_DHS
1	8870867	8871977	Stem_peaks_peak_873	shared	84.1871	82.3597	promoter-TSS	(ENST00000464920)	RERE (-53957), ENO1 (+7268)	embryonic_primitive_DHS,lymphoid_DHS,organ_developmental_renal_DHS,renal_cancer_DHS
1	8873623	8874201	Stem_peaks_peak_874	unique	65.3938	63.6281	TTS	(ENST00000489867)	RERE (-56447), ENO1 (+4778)	embryonic_primitive_DHS,stromal_a_DHS,tissue_invariant_DHS
1	8876784	8877154	Stem_peaks_peak_875	unique	16.6706	15.1874	intron	(ENST00000414948, intron 1 of 1)	RERE (-59504), ENO1 (+1721)	embryonic_primitive_DHS,lymphoid_DHS
1	8877640	8879512	Stem_peaks_peak_876	shared	1066.8	1063.85	promoter-TSS	(ENST00000414948)	ENO1 (+114)	embryonic_primitive_DHS,renal_cancer_DHS,stromal_a_DHS,tissue_invariant_DHS
1	8884212	8885615	Stem_peaks_peak_877	unique	26.6103	25.0375	Intergenic	NA	CA6 (-60973), ENO1 (-6224)	embryonic_primitive_DHS,organ_developmental_renal_DHS,stromal_b_DHS
1	8889229	8889615	Stem_peaks_peak_878	unique	23.9989	22.4465	Intergenic	NA	CA6 (-56465), ENO1 (-10732)	neural_DHS,placental_DHS,stromal_b_DHS
1	8890259	8890909	Stem_peaks_peak_879	unique	12.4682	11.0365	Intergenic	NA	CA6 (-55303), ENO1 (-11894)	organ_developmental_renal_DHS,renal_cancer_DHS,stromal_b_DHS
1	8896508	8898470	Stem_peaks_peak_880	shared	836.639	833.883	Intergenic	NA	CA6 (-48398), ENO1 (-18799)	cancer_epithelial_DHS,lymphoid_DHS,placental_DHS
1	8902569	8904563	Stem_peaks_peak_881	shared	473.49	471.07	Intergenic	NA	CA6 (-42321), ENO1 (-24876)	cancer_epithelial_DHS,organ_developmental_renal_DHS,stromal_a_DHS,stromal_b_DHS
1	8910518	8911838	Stem_peaks_peak_882	shared	84.976	83.1461	Intergenic	NA	CA6 (-34709), ENO1 (-32488)	embryonic_primitive_DHS,stromal_b_DHS
1	8912611	8913862	Stem_peaks_peak_883	unique	27.6511	26.0703	Intergenic	NA	ENO1 (-34547), CA6 (-32650)	renal_cancer_DHS
1	8917712	8918707	Stem_peaks_peak_884	shared	112.303	110.399	Intergenic	NA	ENO1 (-39520), CA6 (-27677)	organ_developmental_renal_DHS,stromal_b_DHS,tissue_invariant_DHS
1	8924318	8926571	Stem_peaks_peak_885	shared	12.5148	11.0828	Intergenic	NA	ENO1 (-46755), CA6 (-20442)	lymphoid_DHS,myeloid_erythroid_DHS,neural_DHS
1	8939471	8939950	Stem_peaks_peak_886	shared	91.4455	89.5967	Intergenic	NA	ENO1 (-61021), CA6 (-6176)	placental_DHS,stromal_b_DHS
1	8942008	8942589	Stem_peaks_peak_887	unique	12.0213	10.5968	Intergenic	NA	CA6 (-3588)	embryonic_primitive_DHS,stromal_a_DHS
1	8943169	8943809	Stem_peaks_peak_888	unique	14.443	12.9859	Intergenic	NA	CA6 (-2398)	embryonic_primitive_DHS,neural_DHS
1	8949076	8950559	Stem_peaks_peak_889	shared	10.5065	9.10655	intron	(ENST00000377443, intron 2 of 7)	CA6 (+3931), SLC2A7 (+76527)	.
1	8956710	8957172	Stem_peaks_peak_890	shared	7.11885	5.78463	intron	(ENST00000377443, intron 2 of 7)	CA6 (+11054), SLC2A7 (+69404)	.
1	8962389	8964129	Stem_peaks_peak_891	shared	400.862	398.52	intron	(ENST00000549778, intron 5 of 5)	CA6 (+17372), SLC2A7 (+63086)	cardiac_DHS,digestive_DHS,embryonic_primitive_DHS,pulmonary_developmental_DHS
1	8970785	8971226	Stem_peaks_peak_892	unique	8.27015	6.91039	intron	(ENST00000476083, intron 5 of 5)	CA6 (+25119), SLC2A7 (+55339)	lymphoid_DHS,myeloid_erythroid_DHS
1	8976326	8977406	Stem_peaks_peak_893	shared	29.4412	27.8475	Intergenic	NA	CA6 (+30979), SLC2A7 (+49479)	digestive_DHS,stromal_b_DHS,vascular_endothelial_DHS
1	8986311	8986766	Stem_peaks_peak_894	shared	30.5053	28.9049	Intergenic	NA	SLC2A7 (+39806), CA6 (+40652)	stromal_a_DHS
1	8987771	8990195	Stem_peaks_peak_895	shared	150.422	148.435	Intergenic	NA	SLC2A7 (+37362), CA6 (+43096)	cardiac_DHS,digestive_DHS,embryonic_primitive_DHS,musculoskeletal_DHS,pulmonary_developmental_DHS,stromal_b_DHS
1	9000916	9002414	Stem_peaks_peak_896	shared	50.9907	49.2821	Intergenic	NA	SLC2A7 (+24680), CA6 (+55778)	digestive_DHS,embryonic_primitive_DHS,lymphoid_DHS,renal_cancer_DHS
1	9004233	9005516	Stem_peaks_peak_897	shared	168.721	166.699	exon	(ENST00000400906, exon 11 of 12)	SLC2A7 (+21470), CA6 (+58988)	lymphoid_DHS,myeloid_erythroid_DHS,placental_DHS,tissue_invariant_DHS
1	9009274	9011384	Stem_peaks_peak_898	shared	418.477	416.115	intron	(ENST00000400906, intron 8 of 11)	SLC2A7 (+16016), CA6 (+64442)	embryonic_primitive_DHS,lymphoid_DHS,renal_cancer_DHS,vascular_endothelial_DHS
1	9017630	9018651	Stem_peaks_peak_899	unique	37.5571	35.9138	intron	(ENST00000400906, intron 5 of 11)	SLC2A7 (+8204), CA6 (+72254)	organ_developmental_renal_DHS,placental_DHS,stromal_b_DHS
1	9022433	9023004	Stem_peaks_peak_900	unique	27.3465	25.7681	intron	(ENST00000400906, intron 3 of 11)	SLC2A7 (+3626), CA6 (+76832)	digestive_DHS,embryonic_primitive_DHS,lymphoid_DHS
1	9025567	9027016	Stem_peaks_peak_901	shared	48.6283	46.9298	promoter-TSS	(ENST00000400906)	SLC2A7 (+53)	digestive_DHS
1	9036814	9041110	Stem_peaks_peak_902	shared	161.938	159.929	intron	(ENST00000487492, intron 1 of 2)	SLC2A7 (-12617), SLC2A5 (+30754)	lymphoid_DHS,neural_DHS,organ_developmental_renal_DHS,placental_DHS,renal_cancer_DHS
1	9057700	9058726	Stem_peaks_peak_903	shared	35.7929	34.1596	exon	(ENST00000377414, exon 2 of 5)	SLC2A7 (-31868), SLC2A5 (+11503)	lymphoid_DHS,stromal_b_DHS
1	9061743	9062434	Stem_peaks_peak_904	unique	15.0984	13.6334	intron	(ENST00000487835, intron 3 of 6)	SLC2A7 (-35744), SLC2A5 (+7627)	digestive_DHS,stromal_b_DHS
1	9065130	9065675	Stem_peaks_peak_905	unique	13.7627	12.314	intron	(ENST00000487835, intron 3 of 6)	SLC2A7 (-39058), SLC2A5 (+4313)	cardiac_DHS,placental_DHS
1	9071092	9072229	Stem_peaks_peak_906	shared	316.976	314.733	promoter-TSS	(ENST00000484798)	SLC2A5 (-1945)	neural_DHS,placental_DHS
1	9078220	9079723	Stem_peaks_peak_907	shared	668.065	665.457	intron	(ENST00000487835, intron 2 of 6)	SLC2A5 (-9256), GPR157 (+50198)	digestive_DHS,lymphoid_DHS,placental_DHS,stromal_b_DHS
1	9084340	9085759	Stem_peaks_peak_908	shared	330.369	328.109	exon	(ENST00000464985, exon 2 of 6)	SLC2A5 (-15334), GPR157 (+44120)	cardiac_DHS,organ_developmental_renal_DHS,placental_DHS,stromal_b_DHS
1	9093502	9094665	Stem_peaks_peak_909	shared	47.1768	45.4849	Intergenic	NA	SLC2A5 (-24368), GPR157 (+35086)	myeloid_erythroid_DHS
1	9099405	9099882	Stem_peaks_peak_910	unique	13.8829	12.4331	TTS	(ENST00000377411)	SLC2A5 (-29928), GPR157 (+29526)	embryonic_primitive_DHS,musculoskeletal_DHS
1	9101337	9101976	Stem_peaks_peak_911	unique	65.4331	63.6672	exon	(ENST00000377411, exon 4 of 4)	SLC2A5 (-31941), GPR157 (+27513)	embryonic_primitive_DHS,renal_cancer_DHS
1	9110095	9111938	Stem_peaks_peak_912	shared	439.01	436.626	TTS	(ENST00000466131)	SLC2A5 (-41301), GPR157 (+18153)	embryonic_primitive_DHS,tissue_invariant_DHS
1	9113039	9113552	Stem_peaks_peak_913	unique	10.3628	8.9644	intron	(ENST00000466131, intron 1 of 1)	SLC2A5 (-43580), GPR157 (+15874)	digestive_DHS,musculoskeletal_DHS
1	9114710	9115146	Stem_peaks_peak_914	unique	42.7132	41.0431	intron	(ENST00000466131, intron 1 of 1)	SLC2A5 (-45212), GPR157 (+14242)	cancer_epithelial_DHS,placental_DHS
1	9119468	9120735	Stem_peaks_peak_915	shared	14.3648	12.9083	intron	(ENST00000466131, intron 1 of 1)	SLC2A5 (-50386), GPR157 (+9068)	embryonic_primitive_DHS,lymphoid_DHS,myeloid_erythroid_DHS,pulmonary_developmental_DHS
1	9124112	9125289	Stem_peaks_peak_916	shared	401.606	399.262	intron	(ENST00000466131, intron 1 of 1)	SLC2A5 (-54985), GPR157 (+4469)	placental_DHS
1	9126946	9129990	Stem_peaks_peak_917	shared	321.337	319.088	intron	(ENST00000466131, intron 1 of 1)	GPR157 (+702)	cardiac_DHS,embryonic_primitive_DHS,myeloid_erythroid_DHS,organ_developmental_renal_DHS,pulmonary_developmental_DHS,stromal_b_DHS
1	9135828	9137739	Stem_peaks_peak_918	shared	58.8125	57.0714	Intergenic	NA	H6PD (-103060), GPR157 (-7614)	neural_DHS,placental_DHS
1	9142344	9143339	Stem_peaks_peak_919	unique	83.0618	81.2378	Intergenic	NA	H6PD (-97002), GPR157 (-13672)	embryonic_primitive_DHS,myeloid_erythroid_DHS,stromal_b_DHS
1	9144728	9146514	Stem_peaks_peak_920	shared	175.434	173.399	Intergenic	NA	H6PD (-94223), GPR157 (-16451)	stromal_b_DHS,tissue_invariant_DHS
1	9153157	9154892	Stem_peaks_peak_921	unique	7.90421	6.55309	intron	(ENST00000635687, intron 1 of 1)	H6PD (-85819), GPR157 (-24855)	.
1	9162071	9165479	Stem_peaks_peak_922	shared	144.028	142.054	intron	(ENST00000635687, intron 1 of 1)	H6PD (-76069), GPR157 (-34605)	cancer_epithelial_DHS,digestive_DHS,embryonic_primitive_DHS,renal_cancer_DHS,stromal_a_DHS,stromal_b_DHS,tissue_invariant_DHS
1	9174882	9175950	Stem_peaks_peak_923	unique	36.1575	34.5227	intron	(ENST00000635687, intron 1 of 1)	H6PD (-64428), GPR157 (-46246)	placental_DHS
1	9180314	9183032	Stem_peaks_peak_924	shared	634.269	631.692	promoter-TSS	(ENST00000412639)	H6PD (-58171), GPR157 (-52503)	digestive_DHS,embryonic_primitive_DHS,musculoskeletal_DHS,myeloid_erythroid_DHS,placental_DHS,stromal_b_DHS,vascular_endothelial_DHS
1	9189011	9189747	Stem_peaks_peak_925	unique	7.51087	6.16906	intron	(ENST00000635271, intron 2 of 2)	GPR157 (-60209), H6PD (-50465)	digestive_DHS,placental_DHS
1	9192619	9192955	Stem_peaks_peak_926	unique	4.25698	3.00972	TTS	(ENST00000412639)	GPR157 (-63617), H6PD (-47057)	cardiac_DHS,lymphoid_DHS
1	9195815	9197642	Stem_peaks_peak_927	shared	54.3755	52.6524	TTS	(ENST00000632503)	GPR157 (-67559), H6PD (-43115)	embryonic_primitive_DHS,myeloid_erythroid_DHS,neural_DHS,placental_DHS,stromal_a_DHS,stromal_b_DHS
1	9198474	9199510	Stem_peaks_peak_928	unique	22.9333	21.3889	promoter-TSS	(ENST00000632503)	GPR157 (-69822), H6PD (-40852)	embryonic_primitive_DHS,stromal_b_DHS
1	9201101	9202589	Stem_peaks_peak_929	unique	27.6707	26.0898	Intergenic	NA	GPR157 (-72675), H6PD (-37999)	cancer_epithelial_DHS,embryonic_primitive_DHS,neural_DHS,organ_developmental_renal_DHS,stromal_b_DHS
1	9209466	9211008	Stem_peaks_peak_930	shared	10.0274	8.63423	Intergenic	NA	GPR157 (-81067), H6PD (-29607)	embryonic_primitive_DHS,myeloid_erythroid_DHS,stromal_b_DHS
1	9214763	9215904	Stem_peaks_peak_931	unique	28.6388	27.0506	Intergenic	NA	GPR157 (-86164), H6PD (-24510)	embryonic_primitive_DHS
1	9225042	9226092	Stem_peaks_peak_932	shared	13.3236	11.8801	Intergenic	NA	GPR157 (-96397), H6PD (-14277)	renal_cancer_DHS,stromal_b_DHS
1	9233296	9235009	Stem_peaks_peak_933	shared	339.909	337.637	promoter-TSS	(ENST00000377403)	GPR157 (-104983), H6PD (-5691)	lymphoid_DHS,myeloid_erythroid_DHS,stromal_b_DHS,tissue_invariant_DHS
1	9239441	9240067	Stem_peaks_peak_934	shared	10.7891	9.38454	promoter-TSS	(ENST00000602477)	H6PD (-90)	lymphoid_DHS,stromal_b_DHS
1	9241908	9242895	Stem_peaks_peak_935	shared	17.9806	16.4833	intron	(ENST00000602477, intron 1 of 4)	SPSB1 (-50478), H6PD (+2558)	musculoskeletal_DHS,organ_developmental_renal_DHS,placental_DHS,pulmonary_developmental_DHS
1	9249220	9251335	Stem_peaks_peak_936	shared	152.37	150.379	intron	(ENST00000602477, intron 3 of 4)	SPSB1 (-42602), H6PD (+10434)	cardiac_DHS,digestive_DHS,embryonic_primitive_DHS,organ_developmental_renal_DHS,stromal_b_DHS
1	9257737	9258441	Stem_peaks_peak_937	unique	8.52743	7.16254	intron	(ENST00000602477, intron 3 of 4)	SPSB1 (-34791), H6PD (+18245)	embryonic_primitive_DHS,myeloid_erythroid_DHS,neural_DHS
1	9260089	9261170	Stem_peaks_peak_938	unique	47.4782	45.7853	intron	(ENST00000602477, intron 3 of 4)	SPSB1 (-32250), H6PD (+20786)	lymphoid_DHS,myeloid_erythroid_DHS,neural_DHS,placental_DHS
1	9266809	9267710	Stem_peaks_peak_939	unique	179.81	177.767	exon	(ENST00000377403, exon 5 of 5)	SPSB1 (-25620), H6PD (+27416)	cardiac_DHS,embryonic_primitive_DHS,stromal_b_DHS
1	9269955	9270970	Stem_peaks_peak_940	unique	52.7315	51.0152	exon	(ENST00000377403, exon 5 of 5)	SPSB1 (-22417), H6PD (+30619)	cardiac_DHS,renal_cancer_DHS,tissue_invariant_DHS
1	9275119	9276534	Stem_peaks_peak_941	shared	249.406	247.253	Intergenic	NA	SPSB1 (-17053), H6PD (+35983)	cardiac_DHS,lymphoid_DHS,musculoskeletal_DHS,placental_DHS,stromal_b_DHS
1	9279208	9282138	Stem_peaks_peak_942	shared	113.981	112.073	Intergenic	NA	SPSB1 (-12207), H6PD (+40829)	cardiac_DHS,digestive_DHS,lymphoid_DHS,musculoskeletal_DHS,placental_DHS,stromal_a_DHS,stromal_b_DHS,vascular_endothelial_DHS
1	9285538	9285949	Stem_peaks_peak_943	unique	6.41596	5.10105	Intergenic	NA	SPSB1 (-7136), H6PD (+45900)	musculoskeletal_DHS
1	9291978	9292917	Stem_peaks_peak_944	shared	81.2759	79.4574	promoter-TSS	(ENST00000328089)	SPSB1 (-432)	embryonic_primitive_DHS,lymphoid_DHS,musculoskeletal_DHS,organ_developmental_renal_DHS,stromal_b_DHS
1	9293654	9295924	Stem_peaks_peak_945	shared	252.062	249.905	intron	(ENST00000450402, intron 1 of 1)	SLC25A33 (-244693), SPSB1 (+1909)	cancer_epithelial_DHS,digestive_DHS,musculoskeletal_DHS,renal_cancer_DHS,stromal_b_DHS
1	9299677	9301080	Stem_peaks_peak_946	shared	456.377	453.974	intron	(ENST00000450402, intron 1 of 1)	SLC25A33 (-239103), SPSB1 (+7499)	embryonic_primitive_DHS,myeloid_erythroid_DHS,stromal_b_DHS
1	9302964	9303375	Stem_peaks_peak_947	unique	28.7438	27.1551	intron	(ENST00000450402, intron 1 of 1)	SLC25A33 (-236312), SPSB1 (+10290)	stromal_a_DHS,stromal_b_DHS,tissue_invariant_DHS
1	9305376	9306315	Stem_peaks_peak_948	unique	19.2974	17.7867	intron	(ENST00000450402, intron 1 of 1)	SLC25A33 (-233636), SPSB1 (+12966)	musculoskeletal_DHS
1	9312233	9312606	Stem_peaks_peak_949	unique	46.4485	44.7603	intron	(ENST00000450402, intron 1 of 1)	SLC25A33 (-227062), SPSB1 (+19540)	placental_DHS,stromal_b_DHS
1	9319583	9320008	Stem_peaks_peak_950	unique	5.82782	4.52951	intron	(ENST00000450402, intron 1 of 1)	SLC25A33 (-219686), SPSB1 (+26916)	embryonic_primitive_DHS
1	9322010	9323450	Stem_peaks_peak_951	shared	102.201	100.323	intron	(ENST00000450402, intron 1 of 1)	SLC25A33 (-216752), SPSB1 (+29850)	myeloid_erythroid_DHS,placental_DHS
1	9332681	9333899	Stem_peaks_peak_952	unique	20.1465	18.6272	intron	(ENST00000450402, intron 1 of 1)	SLC25A33 (-206192), SPSB1 (+40410)	cancer_epithelial_DHS,myeloid_erythroid_DHS,tissue_invariant_DHS,vascular_endothelial_DHS
1	9338303	9342138	Stem_peaks_peak_953	unique	261.946	259.775	intron	(ENST00000450402, intron 1 of 1)	SLC25A33 (-199261), SPSB1 (+47341)	cancer_epithelial_DHS,musculoskeletal_DHS,myeloid_erythroid_DHS,organ_developmental_renal_DHS,placental_DHS,vascular_endothelial_DHS
1	9345796	9346140	Stem_peaks_peak_954	unique	3.75714	2.53008	intron	(ENST00000450402, intron 1 of 1)	SLC25A33 (-193514), SPSB1 (+53088)	digestive_DHS,placental_DHS
1	9349442	9352023	Stem_peaks_peak_955	shared	233.1	230.971	promoter-TSS	(ENST00000357898)	SLC25A33 (-188749), SPSB1 (+57853)	embryonic_primitive_DHS,organ_developmental_renal_DHS,placental_DHS,renal_cancer_DHS,stromal_b_DHS
1	9363637	9364744	Stem_peaks_peak_956	unique	57.0879	55.354	intron	(ENST00000377399, intron 1 of 1)	SLC25A33 (-175291), SPSB1 (+71311)	organ_developmental_renal_DHS
1	9369932	9370700	Stem_peaks_peak_957	unique	5.29378	4.00982	TTS	(ENST00000328089)	SLC25A33 (-169166), SPSB1 (+77436)	musculoskeletal_DHS,organ_developmental_renal_DHS,placental_DHS
1	9371048	9372196	Stem_peaks_peak_958	unique	84.6256	82.7969	Intergenic	NA	SLC25A33 (-167860), SPSB1 (+78742)	digestive_DHS,stromal_a_DHS,tissue_invariant_DHS
1	9374828	9378286	Stem_peaks_peak_959	unique	29.1511	27.5596	Intergenic	NA	SLC25A33 (-162925), SPSB1 (+83677)	embryonic_primitive_DHS,neural_DHS,organ_developmental_renal_DHS,placental_DHS,stromal_b_DHS
1	9381920	9382927	Stem_peaks_peak_960	unique	10.0776	8.68394	Intergenic	NA	SLC25A33 (-157058), SPSB1 (+89544)	embryonic_primitive_DHS,placental_DHS
1	9385770	9386535	Stem_peaks_peak_961	unique	27.3207	25.7424	Intergenic	NA	SLC25A33 (-153329), SPSB1 (+93273)	digestive_DHS,lymphoid_DHS
1	9388507	9390199	Stem_peaks_peak_962	shared	106.679	104.789	Intergenic	NA	SLC25A33 (-150129), SPSB1 (+96473)	lymphoid_DHS,neural_DHS,placental_DHS,stromal_b_DHS
1	9399780	9401270	Stem_peaks_peak_963	shared	109	107.104	Intergenic	NA	SLC25A33 (-138957), SPSB1 (+107645)	lymphoid_DHS,neural_DHS,organ_developmental_renal_DHS,renal_cancer_DHS,vascular_endothelial_DHS
1	9410579	9411229	Stem_peaks_peak_964	shared	49.2762	47.5749	Intergenic	NA	SLC25A33 (-128578), SPSB1 (+118024)	lymphoid_DHS,stromal_b_DHS,vascular_endothelial_DHS
1	9412487	9414042	Stem_peaks_peak_965	shared	709.589	706.944	Intergenic	NA	SLC25A33 (-126217), SPSB1 (+120385)	cardiac_DHS,embryonic_primitive_DHS,lymphoid_DHS,myeloid_erythroid_DHS,renal_cancer_DHS,stromal_a_DHS,stromal_b_DHS
1	9418921	9419769	Stem_peaks_peak_966	unique	11.2629	9.85034	Intergenic	NA	SLC25A33 (-120137), SPSB1 (+126465)	lymphoid_DHS,myeloid_erythroid_DHS
1	9422860	9423514	Stem_peaks_peak_967	unique	7.27261	5.9362	Intergenic	NA	SLC25A33 (-116295), SPSB1 (+130307)	lymphoid_DHS,neural_DHS
1	9428321	9429724	Stem_peaks_peak_968	shared	793.546	790.827	Intergenic	NA	SLC25A33 (-110459), SPSB1 (+136143)	cardiac_DHS,musculoskeletal_DHS,pulmonary_developmental_DHS,tissue_invariant_DHS
1	9443196	9444760	Stem_peaks_peak_969	shared	1278.56	1275.43	Intergenic	NA	SLC25A33 (-95504), SPSB1 (+151098)	embryonic_primitive_DHS,placental_DHS,stromal_b_DHS
1	9448727	9450788	Stem_peaks_peak_970	shared	935.663	932.822	Intergenic	NA	SLC25A33 (-89724), SPSB1 (+156878)	cancer_epithelial_DHS,cardiac_DHS,digestive_DHS,placental_DHS,stromal_b_DHS
1	9455526	9456536	Stem_peaks_peak_971	unique	116.281	114.367	Intergenic	NA	SLC25A33 (-83451), SPSB1 (+163151)	embryonic_primitive_DHS,placental_DHS,stromal_b_DHS,tissue_invariant_DHS
1	9459276	9460479	Stem_peaks_peak_972	shared	21.5218	19.9897	Intergenic	NA	SLC25A33 (-79604), SPSB1 (+166998)	digestive_DHS,placental_DHS,pulmonary_developmental_DHS,stromal_b_DHS
1	9465690	9466298	Stem_peaks_peak_973	unique	28.2777	26.6922	Intergenic	NA	SLC25A33 (-73488), SPSB1 (+173114)	vascular_endothelial_DHS
1	9466879	9468158	Stem_peaks_peak_974	shared	21.8448	20.3098	Intergenic	NA	SLC25A33 (-71963), SPSB1 (+174639)	musculoskeletal_DHS,stromal_b_DHS
1	9472345	9473723	Stem_peaks_peak_975	shared	423.591	421.223	Intergenic	NA	SLC25A33 (-66448), SPSB1 (+180154)	embryonic_primitive_DHS,stromal_a_DHS,stromal_b_DHS
1	9476902	9477299	Stem_peaks_peak_976	unique	16.7834	15.2982	Intergenic	NA	SLC25A33 (-62381), SPSB1 (+184221)	cancer_epithelial_DHS,renal_cancer_DHS,stromal_b_DHS
1	9483088	9483649	Stem_peaks_peak_977	shared	5.67602	4.38031	Intergenic	NA	SLC25A33 (-56113), SPSB1 (+190489)	organ_developmental_renal_DHS,tissue_invariant_DHS
1	9485428	9486167	Stem_peaks_peak_978	shared	4.94966	3.67732	Intergenic	NA	SLC25A33 (-53684), SPSB1 (+192918)	.
1	9490671	9491667	Stem_peaks_peak_979	shared	124.617	122.684	Intergenic	NA	SLC25A33 (-48313), SPSB1 (+198289)	digestive_DHS,lymphoid_DHS,tissue_invariant_DHS
1	9495013	9495882	Stem_peaks_peak_980	shared	93.9873	92.1315	Intergenic	NA	SLC25A33 (-44034), SPSB1 (+202568)	cardiac_DHS,embryonic_primitive_DHS,neural_DHS
1	9500940	9501596	Stem_peaks_peak_981	unique	22.1737	20.6357	exon	(ENST00000441033, exon 2 of 2)	SLC25A33 (-38214), SPSB1 (+208388)	myeloid_erythroid_DHS,organ_developmental_renal_DHS
1	9504564	9506286	Stem_peaks_peak_982	shared	12.7465	11.3109	Intergenic	NA	SLC25A33 (-34057), SPSB1 (+212545)	lymphoid_DHS,neural_DHS
1	9511083	9511486	Stem_peaks_peak_983	unique	17.4189	15.9267	Intergenic	NA	SLC25A33 (-28197), SPSB1 (+218405)	neural_DHS,placental_DHS
1	9512541	9513530	Stem_peaks_peak_984	unique	20.7869	19.2615	Intergenic	NA	SLC25A33 (-26446), SPSB1 (+220156)	cancer_epithelial_DHS
1	9515441	9516494	Stem_peaks_peak_985	shared	116.068	114.155	Intergenic	NA	SLC25A33 (-23514), SPSB1 (+223088)	lymphoid_DHS,placental_DHS
1	9519845	9521229	Stem_peaks_peak_986	shared	95.2105	93.3513	Intergenic	NA	SLC25A33 (-18945), SPSB1 (+227657)	embryonic_primitive_DHS,organ_developmental_renal_DHS
1	9528839	9530092	Stem_peaks_peak_987	shared	157.528	155.527	Intergenic	NA	SLC25A33 (-10016), SPSB1 (+236586)	neural_DHS,stromal_b_DHS
1	9531214	9531830	Stem_peaks_peak_988	unique	8.49755	7.13489	Intergenic	NA	SLC25A33 (-7960), SPSB1 (+238642)	cardiac_DHS,organ_developmental_renal_DHS
1	9538223	9541518	Stem_peaks_peak_989	shared	723.687	721.03	intron	(ENST00000302692, intron 1 of 6)	SLC25A33 (+389)	cardiac_DHS,digestive_DHS,embryonic_primitive_DHS,lymphoid_DHS,myeloid_erythroid_DHS,neural_DHS,placental_DHS,tissue_invariant_DHS
1	9546414	9547610	Stem_peaks_peak_990	shared	89.2604	87.4178	intron	(ENST00000302692, intron 1 of 6)	TMEM201 (-41910), SLC25A33 (+7530)	embryonic_primitive_DHS,stromal_b_DHS
1	9548682	9549237	Stem_peaks_peak_991	shared	12.2586	10.8304	intron	(ENST00000302692, intron 1 of 6)	TMEM201 (-39962), SLC25A33 (+9478)	.
1	9557986	9560036	Stem_peaks_peak_992	shared	62.382	60.6272	intron	(ENST00000302692, intron 2 of 6)	TMEM201 (-29911), SLC25A33 (+19529)	cardiac_DHS,lymphoid_DHS,myeloid_erythroid_DHS,stromal_b_DHS
1	9564968	9566235	Stem_peaks_peak_993	shared	275.545	273.355	intron	(ENST00000302692, intron 2 of 6)	TMEM201 (-23320), SLC25A33 (+26120)	digestive_DHS,placental_DHS
1	9571054	9571443	Stem_peaks_peak_994	unique	15.4395	13.9693	intron	(ENST00000302692, intron 4 of 6)	TMEM201 (-17673), SLC25A33 (+31767)	placental_DHS,stromal_b_DHS
1	9576816	9578311	Stem_peaks_peak_995	shared	6.00698	4.70327	TTS	(ENST00000435277)	TMEM201 (-11358), SLC25A33 (+38082)	embryonic_primitive_DHS
1	9578861	9580201	Stem_peaks_peak_996	shared	18.717	17.2114	intron	(ENST00000302692, intron 5 of 6)	TMEM201 (-9391), SLC25A33 (+40049)	stromal_b_DHS
1	9588061	9588732	Stem_peaks_peak_997	shared	143.482	141.508	promoter-TSS	(ENST00000340305)	TMEM201 (-525)	pulmonary_developmental_DHS,tissue_invariant_DHS
1	9589463	9590760	Stem_peaks_peak_998	unique	60.3916	58.6444	intron	(ENST00000340381, intron 1 of 10)	PIK3CD (-61633), TMEM201 (+1190)	embryonic_primitive_DHS,myeloid_erythroid_DHS,neural_DHS,placental_DHS,renal_cancer_DHS,stromal_b_DHS
1	9592315	9594464	Stem_peaks_peak_999	shared	307.153	304.922	intron	(ENST00000340381, intron 1 of 10)	PIK3CD (-58355), TMEM201 (+4468)	embryonic_primitive_DHS,lymphoid_DHS,myeloid_erythroid_DHS,organ_developmental_renal_DHS,placental_DHS,tissue_invariant_DHS
1	9602114	9602625	Stem_peaks_peak_1000	shared	4.05971	2.81967	exon	(ENST00000340305, exon 6 of 6)	PIK3CD (-49375), TMEM201 (+13448)	musculoskeletal_DHS
1	9612766	9613278	Stem_peaks_peak_1001	shared	7.26146	5.9252	exon	(ENST00000340381, exon 11 of 11)	PIK3CD (-38723), TMEM201 (+24100)	organ_developmental_renal_DHS
1	9615128	9616357	Stem_peaks_peak_1002	unique	70.8954	69.1103	TTS	(ENST00000340381)	PIK3CD (-36002), TMEM201 (+26821)	cardiac_DHS,embryonic_primitive_DHS,musculoskeletal_DHS
1	9618663	9619625	Stem_peaks_peak_1003	shared	28.4377	26.8513	Intergenic	NA	PIK3CD (-32601), TMEM201 (+30222)	organ_developmental_renal_DHS
1	9625921	9627972	Stem_peaks_peak_1004	shared	500.476	498.028	Intergenic	NA	PIK3CD (-24798), TMEM201 (+38025)	cancer_epithelial_DHS,lymphoid_DHS,neural_DHS,tissue_invariant_DHS
1	9633597	9634020	Stem_peaks_peak_1005	unique	44.6279	42.9484	Intergenic	NA	PIK3CD (-17936), TMEM201 (+44887)	cancer_epithelial_DHS,myeloid_erythroid_DHS
1	9640813	9641621	Stem_peaks_peak_1006	unique	4.86806	3.5973	Intergenic	NA	PIK3CD (-10528), TMEM201 (+52295)	stromal_b_DHS
1	9648433	9649066	Stem_peaks_peak_1007	unique	15.6946	14.2224	Intergenic	NA	PIK3CD (-2995)	musculoskeletal_DHS
1	9651586	9652532	Stem_peaks_peak_1008	unique	21.2328	19.7036	TTS	(ENST00000377320)	PIK3CD (+314)	embryonic_primitive_DHS,lymphoid_DHS,neural_DHS,pulmonary_developmental_DHS,stromal_a_DHS,stromal_b_DHS,tissue_invariant_DHS
1	9654021	9654461	Stem_peaks_peak_1009	unique	5.64411	4.34895	exon	(ENST00000377320, exon 1 of 2)	PIK3CD (+2496), CLSTN1 (+170285)	lymphoid_DHS
1	9658642	9660075	Stem_peaks_peak_1010	shared	86.4155	84.5813	intron	(ENST00000628140, intron 1 of 23)	PIK3CD (+7614), CLSTN1 (+165167)	placental_DHS,stromal_a_DHS
1	9662412	9663086	Stem_peaks_peak_1011	unique	8.24487	6.88734	promoter-TSS	(ENST00000426570)	PIK3CD (+11004), CLSTN1 (+161777)	lymphoid_DHS,stromal_b_DHS
1	9674895	9675999	Stem_peaks_peak_1012	shared	136.837	134.878	intron	(ENST00000415330, intron 2 of 2)	PIK3CD (+23702), CLSTN1 (+149079)	placental_DHS
1	9681174	9682056	Stem_peaks_peak_1013	shared	228.153	226.031	intron	(ENST00000415330, intron 1 of 2)	PIK3CD (+29870), CLSTN1 (+142911)	placental_DHS,stromal_b_DHS
1	9687202	9690708	Stem_peaks_peak_1014	shared	489.426	486.99	intron	(ENST00000484851, intron 1 of 2)	PIK3CD (+37210), CLSTN1 (+135571)	embryonic_primitive_DHS,lymphoid_DHS,myeloid_erythroid_DHS,neural_DHS,renal_cancer_DHS,stromal_b_DHS,tissue_invariant_DHS
1	9699049	9699853	Stem_peaks_peak_1015	shared	231.842	229.714	intron	(ENST00000628140, intron 2 of 23)	PIK3CD (+47706), CLSTN1 (+125075)	placental_DHS
1	9700311	9701144	Stem_peaks_peak_1016	shared	111.474	109.573	intron	(ENST00000628140, intron 2 of 23)	PIK3CD (+48983), CLSTN1 (+123798)	placental_DHS,stromal_a_DHS
1	9702047	9703110	Stem_peaks_peak_1017	unique	77.8059	75.9983	intron	(ENST00000628140, intron 2 of 23)	PIK3CD (+50834), CLSTN1 (+121947)	embryonic_primitive_DHS,lymphoid_DHS
1	9710049	9710581	Stem_peaks_peak_1018	shared	5.05613	3.77914	intron	(ENST00000543390, intron 1 of 23)	PIK3CD (+58570), CLSTN1 (+114211)	embryonic_primitive_DHS,lymphoid_DHS,placental_DHS
1	9717431	9719960	Stem_peaks_peak_1019	shared	771.927	769.226	exon	(ENST00000361110, exon 8 of 23)	PIK3CD (+66951), CLSTN1 (+105830)	digestive_DHS,embryonic_primitive_DHS,lymphoid_DHS,placental_DHS,stromal_a_DHS,tissue_invariant_DHS
1	9721459	9722042	Stem_peaks_peak_1020	unique	72.561	70.7703	intron	(ENST00000628140, intron 15 of 23)	PIK3CD (+70006), CLSTN1 (+102775)	embryonic_primitive_DHS,lymphoid_DHS
1	9724474	9725296	Stem_peaks_peak_1021	shared	234.793	232.661	exon	(ENST00000361110, exon 22 of 23)	PIK3CD (+73140), CLSTN1 (+99641)	digestive_DHS,embryonic_primitive_DHS,placental_DHS
1	9737848	9738559	Stem_peaks_peak_1022	shared	12.9047	11.4677	intron	(ENST00000377298, intron 10 of 18)	CLSTN1 (+86322), PIK3CD (+86459)	stromal_a_DHS
1	9755073	9755917	Stem_peaks_peak_1023	unique	55.7363	54.0075	intron	(ENST00000361311, intron 2 of 17)	CLSTN1 (+69031), PIK3CD (+103750)	cardiac_DHS,neural_DHS,vascular_endothelial_DHS
1	9760432	9761099	Stem_peaks_peak_1024	shared	8.50968	7.14502	intron	(ENST00000377298, intron 2 of 18)	CLSTN1 (+63760), PIK3CD (+109021)	embryonic_primitive_DHS
1	9765941	9767513	Stem_peaks_peak_1025	shared	170.178	168.153	intron	(ENST00000377298, intron 2 of 18)	CLSTN1 (+57799), PIK3CD (+114982)	stromal_a_DHS,stromal_b_DHS
1	9774995	9777014	Stem_peaks_peak_1026	shared	148.127	146.144	intron	(ENST00000377298, intron 1 of 18)	CLSTN1 (+48521), PIK3CD (+124260)	cancer_epithelial_DHS,embryonic_primitive_DHS,myeloid_erythroid_DHS,stromal_a_DHS
1	9788506	9789728	Stem_peaks_peak_1027	shared	683.242	680.621	intron	(ENST00000377298, intron 1 of 18)	CLSTN1 (+35409), PIK3CD (+137372)	embryonic_primitive_DHS,placental_DHS
1	9792364	9793978	Stem_peaks_peak_1028	unique	19.004	17.4963	intron	(ENST00000377298, intron 1 of 18)	CLSTN1 (+31355), PIK3CD (+141426)	myeloid_erythroid_DHS,neural_DHS,organ_developmental_renal_DHS
1	9796566	9797542	Stem_peaks_peak_1029	shared	72.7154	70.9243	intron	(ENST00000377298, intron 1 of 18)	CLSTN1 (+27472), PIK3CD (+145309)	cardiac_DHS,embryonic_primitive_DHS,organ_developmental_renal_DHS
1	9798613	9799157	Stem_peaks_peak_1030	unique	6.85869	5.53255	intron	(ENST00000377298, intron 1 of 18)	CLSTN1 (+25641), PIK3CD (+147140)	embryonic_primitive_DHS,pulmonary_developmental_DHS
1	9804504	9805402	Stem_peaks_peak_1031	unique	44.1322	42.4551	intron	(ENST00000377298, intron 1 of 18)	CLSTN1 (+19573), PIK3CD (+153208)	cancer_epithelial_DHS,digestive_DHS,neural_DHS,organ_developmental_renal_DHS
1	9807149	9809863	Stem_peaks_peak_1032	shared	239.894	237.755	intron	(ENST00000377298, intron 1 of 18)	CLSTN1 (+16020), PIK3CD (+156761)	embryonic_primitive_DHS,organ_developmental_renal_DHS,renal_cancer_DHS
1	9822944	9823505	Stem_peaks_peak_1033	unique	22.5242	20.9841	intron	(ENST00000377298, intron 1 of 18)	CLSTN1 (+1301), PIK3CD (+171480)	cardiac_DHS,embryonic_primitive_DHS,lymphoid_DHS
1	9824223	9825952	Stem_peaks_peak_1034	shared	334.356	332.091	promoter-TSS	(ENST00000377298)	CLSTN1 (-562)	embryonic_primitive_DHS,lymphoid_DHS,renal_cancer_DHS,stromal_b_DHS,tissue_invariant_DHS,vascular_endothelial_DHS
1	9827015	9827866	Stem_peaks_peak_1035	unique	8.92757	7.55587	TTS	(ENST00000623863)	CLSTN1 (-2915)	placental_DHS,stromal_b_DHS
1	9834802	9836761	Stem_peaks_peak_1036	shared	86.6576	84.8226	Intergenic	NA	CLSTN1 (-11256), CTNNBIP1 (+74481)	cancer_epithelial_DHS,embryonic_primitive_DHS,myeloid_erythroid_DHS,neural_DHS,organ_developmental_renal_DHS
1	9842644	9844009	Stem_peaks_peak_1037	shared	53.3347	51.6159	Intergenic	NA	CLSTN1 (-18801), CTNNBIP1 (+66936)	cancer_epithelial_DHS,embryonic_primitive_DHS,neural_DHS,placental_DHS
1	9850424	9851456	Stem_peaks_peak_1038	shared	238.704	236.567	TTS	(ENST00000454104)	CLSTN1 (-26414), CTNNBIP1 (+59323)	embryonic_primitive_DHS,lymphoid_DHS,myeloid_erythroid_DHS
1	9852072	9853197	Stem_peaks_peak_1039	shared	62.4148	60.66	intron	(ENST00000400904, intron 4 of 4)	CLSTN1 (-28109), CTNNBIP1 (+57628)	embryonic_primitive_DHS,organ_developmental_renal_DHS,stromal_a_DHS
1	9858376	9859637	Stem_peaks_peak_1040	shared	6.46949	5.1515	intron	(ENST00000400904, intron 4 of 4)	CLSTN1 (-34481), CTNNBIP1 (+51256)	embryonic_primitive_DHS,vascular_endothelial_DHS
1	9861086	9861600	Stem_peaks_peak_1041	unique	5.70032	4.40419	intron	(ENST00000400904, intron 4 of 4)	CLSTN1 (-36817), CTNNBIP1 (+48920)	embryonic_primitive_DHS,musculoskeletal_DHS,stromal_b_DHS
1	9866935	9868121	Stem_peaks_peak_1042	unique	130.934	128.987	intron	(ENST00000400904, intron 4 of 4)	CLSTN1 (-43002), CTNNBIP1 (+42735)	embryonic_primitive_DHS,neural_DHS,renal_cancer_DHS,tissue_invariant_DHS
1	9874642	9875540	Stem_peaks_peak_1043	shared	99.8715	97.9997	intron	(ENST00000400904, intron 2 of 4)	CLSTN1 (-50565), CTNNBIP1 (+35172)	embryonic_primitive_DHS,renal_cancer_DHS,stromal_a_DHS,tissue_invariant_DHS
1	9877816	9878786	Stem_peaks_peak_1044	unique	147.056	145.076	promoter-TSS	(ENST00000377256)	CLSTN1 (-53775), CTNNBIP1 (+31962)	cancer_epithelial_DHS,embryonic_primitive_DHS,lymphoid_DHS,organ_developmental_renal_DHS
1	9883332	9884503	Stem_peaks_peak_1045	shared	8.96773	7.59554	intron	(ENST00000377263, intron 1 of 5)	CLSTN1 (-59392), CTNNBIP1 (+26345)	embryonic_primitive_DHS,lymphoid_DHS,musculoskeletal_DHS
1	9889841	9891371	Stem_peaks_peak_1046	unique	87.8179	85.9797	intron	(ENST00000377263, intron 1 of 5)	CLSTN1 (-66080), CTNNBIP1 (+19657)	embryonic_primitive_DHS,lymphoid_DHS,myeloid_erythroid_DHS,placental_DHS,stromal_a_DHS
1	9892280	9893529	Stem_peaks_peak_1047	shared	68.4123	66.6356	intron	(ENST00000377263, intron 1 of 5)	CLSTN1 (-68379), CTNNBIP1 (+17358)	lymphoid_DHS,neural_DHS,organ_developmental_renal_DHS,placental_DHS,stromal_a_DHS
1	9900366	9902518	Stem_peaks_peak_1048	shared	128.205	126.265	intron	(ENST00000377263, intron 1 of 5)	CLSTN1 (-76916), CTNNBIP1 (+8821)	cardiac_DHS,digestive_DHS,lymphoid_DHS,neural_DHS,placental_DHS,pulmonary_developmental_DHS
1	9909315	9909755	Stem_peaks_peak_1049	unique	14.4652	13.0079	intron	(ENST00000377263, intron 1 of 5)	CTNNBIP1 (+728)	lymphoid_DHS
1	9910176	9911263	Stem_peaks_peak_1050	shared	1853.86	1850.26	promoter-TSS	(ENST00000377263)	CTNNBIP1 (-457)	cardiac_DHS,myeloid_erythroid_DHS,tissue_invariant_DHS
1	9942482	9944116	Stem_peaks_peak_1051	shared	1747.93	1744.42	promoter-TSS	(ENST00000377205)	NMNAT1 (-129), LZIC (+30)	cardiac_DHS,digestive_DHS,stromal_b_DHS,tissue_invariant_DHS
1	9950201	9951698	Stem_peaks_peak_1052	shared	668.166	665.559	TTS	(ENST00000445884)	RBP7 (-46266), NMNAT1 (+7522)	lymphoid_DHS,myeloid_erythroid_DHS,neural_DHS,placental_DHS,tissue_invariant_DHS
1	9958537	9959516	Stem_peaks_peak_1053	shared	228.477	226.354	intron	(ENST00000636827, intron 1 of 3)	RBP7 (-38189), NMNAT1 (+15599)	placental_DHS,stromal_b_DHS
1	9985305	9985879	Stem_peaks_peak_1054	unique	6.04664	4.73993	TTS	(ENST00000377205)	RBP7 (-11624), NMNAT1 (+42164)	placental_DHS
1	9986511	9986850	Stem_peaks_peak_1055	unique	11.616	10.1969	Intergenic	NA	RBP7 (-10535), NMNAT1 (+43253)	placental_DHS
1	9992835	9994244	Stem_peaks_peak_1056	shared	163.016	161.004	Intergenic	NA	RBP7 (-3676)	placental_DHS,vascular_endothelial_DHS
1	9996801	9998193	Stem_peaks_peak_1057	unique	63.0097	61.2526	intron	(ENST00000294435, intron 1 of 3)	RBP7 (+281)	embryonic_primitive_DHS,neural_DHS,organ_developmental_renal_DHS,tissue_invariant_DHS
1	10005957	10006392	Stem_peaks_peak_1058	unique	4.50214	3.24408	intron	(ENST00000315901, intron 2 of 4)	UBE4B (-27421), RBP7 (+8959)	.
1	10015332	10015726	Stem_peaks_peak_1059	shared	6.13767	4.82949	intron	(ENST00000315901, intron 4 of 4)	UBE4B (-18067), RBP7 (+18313)	placental_DHS
1	10018218	10019419	Stem_peaks_peak_1060	shared	150.957	148.969	Intergenic	NA	UBE4B (-14777), RBP7 (+21603)	lymphoid_DHS,renal_cancer_DHS
1	10024075	10025576	Stem_peaks_peak_1061	shared	581.801	579.273	Intergenic	NA	UBE4B (-8770), RBP7 (+27610)	placental_DHS
1	10032003	10033924	Stem_peaks_peak_1062	shared	1249.66	1246.56	promoter-TSS	(ENST00000343090)	UBE4B (-632)	embryonic_primitive_DHS,lymphoid_DHS,placental_DHS,renal_cancer_DHS,tissue_invariant_DHS
1	10034583	10035426	Stem_peaks_peak_1063	unique	187.576	185.52	intron	(ENST00000377153, intron 1 of 2)	KIF1B (-175800), UBE4B (+1409)	embryonic_primitive_DHS,myeloid_erythroid_DHS,stromal_b_DHS
1	10043699	10044073	Stem_peaks_peak_1064	unique	13.7366	12.2881	intron	(ENST00000377153, intron 1 of 2)	KIF1B (-166919), UBE4B (+10290)	placental_DHS
1	10045380	10047068	Stem_peaks_peak_1065	shared	44.5208	42.8417	intron	(ENST00000377153, intron 1 of 2)	KIF1B (-164581), UBE4B (+12628)	myeloid_erythroid_DHS,organ_developmental_renal_DHS,stromal_b_DHS
1	10055470	10056030	Stem_peaks_peak_1066	unique	71.0804	69.2948	promoter-TSS	(ENST00000456484)	KIF1B (-155055), UBE4B (+22154)	placental_DHS,stromal_b_DHS
1	10057919	10060011	Stem_peaks_peak_1067	shared	484.844	482.413	intron	(ENST00000416729, intron 1 of 1)	KIF1B (-151840), UBE4B (+25369)	cardiac_DHS,musculoskeletal_DHS,neural_DHS,organ_developmental_renal_DHS,placental_DHS
1	10063730	10064681	Stem_peaks_peak_1068	unique	65.0721	63.3073	intron	(ENST00000377153, intron 1 of 2)	KIF1B (-146599), UBE4B (+30610)	cancer_epithelial_DHS,vascular_endothelial_DHS
1	10068540	10068922	Stem_peaks_peak_1069	shared	34.6956	33.0691	intron	(ENST00000377153, intron 1 of 2)	KIF1B (-142074), UBE4B (+35135)	cancer_epithelial_DHS,placental_DHS
1	10073214	10074907	Stem_peaks_peak_1070	shared	33.8443	32.2229	TTS	(ENST00000377153)	KIF1B (-136744), UBE4B (+40465)	digestive_DHS,myeloid_erythroid_DHS,placental_DHS,renal_cancer_DHS,stromal_a_DHS,stromal_b_DHS
1	10082714	10083667	Stem_peaks_peak_1071	unique	146.593	144.614	intron	(ENST00000343090, intron 2 of 27)	KIF1B (-127614), UBE4B (+49595)	embryonic_primitive_DHS,placental_DHS,stromal_a_DHS,stromal_b_DHS
1	10084304	10085841	Stem_peaks_peak_1072	shared	1606.06	1602.66	intron	(ENST00000343090, intron 2 of 27)	KIF1B (-125732), UBE4B (+51477)	embryonic_primitive_DHS,placental_DHS
1	10111116	10111565	Stem_peaks_peak_1073	shared	12.1741	10.7467	intron	(ENST00000475795, intron 1 of 8)	KIF1B (-99464), UBE4B (+77745)	.
1	10123013	10123557	Stem_peaks_peak_1074	shared	12.4573	11.0258	intron	(ENST00000475795, intron 4 of 8)	KIF1B (-87520), UBE4B (+89689)	placental_DHS,stromal_a_DHS
1	10145760	10147135	Stem_peaks_peak_1075	shared	280.512	278.316	TTS	(ENST00000466379)	KIF1B (-64357), UBE4B (+112852)	embryonic_primitive_DHS,placental_DHS
1	10152710	10153396	Stem_peaks_peak_1076	unique	54.0841	52.362	intron	(ENST00000343090, intron 21 of 27)	KIF1B (-57752), UBE4B (+119457)	embryonic_primitive_DHS,neural_DHS,renal_cancer_DHS
1	10165313	10166462	Stem_peaks_peak_1077	shared	5.64048	4.34538	intron	(ENST00000343090, intron 23 of 27)	KIF1B (-44917), UBE4B (+132292)	cardiac_DHS,neural_DHS
1	10183996	10184839	Stem_peaks_peak_1078	shared	15.7523	14.2785	Intergenic	NA	KIF1B (-26387), UBE4B (+150822)	embryonic_primitive_DHS
1	10185853	10187186	Stem_peaks_peak_1079	unique	19.3618	17.8497	Intergenic	NA	KIF1B (-24285), UBE4B (+152924)	cancer_epithelial_DHS,embryonic_primitive_DHS,lymphoid_DHS,myeloid_erythroid_DHS,stromal_a_DHS
1	10189125	10189811	Stem_peaks_peak_1080	unique	7.696	6.34965	Intergenic	NA	KIF1B (-21337), UBE4B (+155872)	lymphoid_DHS
1	10191605	10192286	Stem_peaks_peak_1081	shared	6.63981	5.31919	Intergenic	NA	KIF1B (-18859), UBE4B (+158350)	organ_developmental_renal_DHS
1	10195312	10196283	Stem_peaks_peak_1082	unique	150.105	148.119	Intergenic	NA	KIF1B (-15007), UBE4B (+162202)	embryonic_primitive_DHS,stromal_b_DHS
1	10209828	10210684	Stem_peaks_peak_1083	shared	1957.47	1953.78	promoter-TSS	(ENST00000263934)	KIF1B (-549)	tissue_invariant_DHS
1	10211144	10212132	Stem_peaks_peak_1084	shared	58.1505	56.4123	promoter-TSS	(ENST00000377086)	KIF1B (+833)	cardiac_DHS,embryonic_primitive_DHS,lymphoid_DHS,tissue_invariant_DHS
1	10224971	10225771	Stem_peaks_peak_1085	unique	9.7526	8.36422	intron	(ENST00000377086, intron 1 of 48)	PGD (-173709), KIF1B (+14566)	stromal_b_DHS
1	10248088	10248888	Stem_peaks_peak_1086	unique	9.24645	7.86737	intron	(ENST00000622724, intron 1 of 47)	PGD (-150592), KIF1B (+37683)	.
1	10252567	10254093	Stem_peaks_peak_1087	shared	30.2522	28.653	intron	(ENST00000622724, intron 1 of 47)	PGD (-145750), KIF1B (+42525)	neural_DHS,organ_developmental_renal_DHS,stromal_b_DHS,tissue_invariant_DHS
1	10283102	10283741	Stem_peaks_peak_1088	shared	54.5904	52.8662	intron	(ENST00000622724, intron 14 of 47)	PGD (-115658), KIF1B (+72617)	lymphoid_DHS,renal_cancer_DHS
1	10309601	10311461	Stem_peaks_peak_1089	shared	254.402	252.242	intron	(ENST00000622724, intron 21 of 47)	PGD (-88549), KIF1B (+99726)	musculoskeletal_DHS,placental_DHS
1	10312136	10312685	Stem_peaks_peak_1090	unique	7.28824	5.9516	intron	(ENST00000622724, intron 21 of 47)	PGD (-86669), KIF1B (+101606)	.
1	10337194	10340057	Stem_peaks_peak_1091	shared	78.1923	76.3833	intron	(ENST00000622724, intron 30 of 47)	PGD (-60454), KIF1B (+127821)	cardiac_DHS,embryonic_primitive_DHS,musculoskeletal_DHS,neural_DHS,placental_DHS,vascular_endothelial_DHS
1	10377530	10379399	Stem_peaks_peak_1092	shared	1391.52	1388.3	TTS	(ENST00000263934)	PGD (-20615), KIF1B (+167660)	embryonic_primitive_DHS,musculoskeletal_DHS,placental_DHS,renal_cancer_DHS,stromal_a_DHS,stromal_b_DHS,vascular_endothelial_DHS
1	10385432	10387992	Stem_peaks_peak_1093	shared	1052.91	1049.97	Intergenic	NA	PGD (-12368), KIF1B (+175907)	cardiac_DHS,embryonic_primitive_DHS,musculoskeletal_DHS,neural_DHS,placental_DHS,stromal_b_DHS,vascular_endothelial_DHS
1	10398182	10400162	Stem_peaks_peak_1094	shared	2941.43	2936.85	promoter-TSS	(ENST00000270776)	PGD (+92)	embryonic_primitive_DHS,musculoskeletal_DHS,myeloid_erythroid_DHS,organ_developmental_renal_DHS,renal_cancer_DHS,stromal_b_DHS,tissue_invariant_DHS
1	10406293	10408944	Stem_peaks_peak_1095	shared	19.1289	17.6194	intron	(ENST00000491493, intron 5 of 6)	CENPS (-22824), PGD (+8539)	lymphoid_DHS
1	10414992	10415667	Stem_peaks_peak_1096	unique	136.572	134.613	promoter-TSS	(ENST00000498356)	CENPS (-15113), PGD (+16250)	lymphoid_DHS,stromal_b_DHS
1	10418706	10421583	Stem_peaks_peak_1097	shared	588.36	585.827	TTS	(ENST00000270776)	CENPS (-10298), PGD (+21065)	lymphoid_DHS,placental_DHS,renal_cancer_DHS
1	10426033	10428266	Stem_peaks_peak_1098	unique	218.398	216.291	Intergenic	NA	CENPS (-3293)	digestive_DHS,embryonic_primitive_DHS,myeloid_erythroid_DHS,tissue_invariant_DHS
1	10429975	10431321	Stem_peaks_peak_1099	shared	622.271	619.705	promoter-TSS	(ENST00000462462)	CENPS (+205)	stromal_b_DHS,tissue_invariant_DHS,vascular_endothelial_DHS
1	10443948	10445076	Stem_peaks_peak_1100	shared	199.975	197.898	intron	(ENST00000602787, intron 5 of 5)	CORT (-5207), CENPS (+14069)	placental_DHS
1	10449434	10451061	Stem_peaks_peak_1101	shared	33.8116	32.1903	exon	(ENST00000377049, exon 1 of 2)	CORT (+529)	embryonic_primitive_DHS,musculoskeletal_DHS,neural_DHS,stromal_b_DHS
1	10457027	10457393	Stem_peaks_peak_1102	unique	5.77926	4.48178	exon	(ENST00000377038, exon 6 of 6)	CORT (+7491), DFFA (+15316)	.
1	10458882	10459756	Stem_peaks_peak_1103	unique	84.0651	82.2381	TTS	(ENST00000424487)	CORT (+9600), DFFA (+13207)	digestive_DHS,stromal_a_DHS
1	10471043	10472758	Stem_peaks_peak_1104	shared	960.34	957.478	promoter-TSS	(ENST00000472851)	PEX14 (-2986), DFFA (+625)	cancer_epithelial_DHS,embryonic_primitive_DHS,myeloid_erythroid_DHS,stromal_b_DHS,tissue_invariant_DHS
1	10474633	10475748	Stem_peaks_peak_1105	shared	631.283	628.709	intron	(ENST00000491661, intron 1 of 5)	DFFA (-2665), PEX14 (+304)	cardiac_DHS,digestive_DHS,embryonic_primitive_DHS,myeloid_erythroid_DHS,tissue_invariant_DHS
1	10493900	10496526	Stem_peaks_peak_1106	shared	474.821	472.4	intron	(ENST00000491661, intron 1 of 5)	PEX14 (+20326), CASZ1 (+301435)	embryonic_primitive_DHS,lymphoid_DHS,neural_DHS,organ_developmental_renal_DHS,placental_DHS,renal_cancer_DHS,stromal_b_DHS,tissue_invariant_DHS
1	10507176	10509038	Stem_peaks_peak_1107	shared	570.737	568.22	intron	(ENST00000491661, intron 2 of 5)	PEX14 (+33220), CASZ1 (+288541)	digestive_DHS,embryonic_primitive_DHS,lymphoid_DHS,placental_DHS,vascular_endothelial_DHS
1	10514223	10515003	Stem_peaks_peak_1108	unique	33.0051	31.3889	intron	(ENST00000491661, intron 2 of 5)	PEX14 (+39726), CASZ1 (+282035)	lymphoid_DHS,organ_developmental_renal_DHS,renal_cancer_DHS,stromal_b_DHS
1	10515821	10517535	Stem_peaks_peak_1109	shared	39.2373	37.5853	intron	(ENST00000491661, intron 2 of 5)	PEX14 (+41791), CASZ1 (+279970)	digestive_DHS,myeloid_erythroid_DHS,neural_DHS,organ_developmental_renal_DHS,placental_DHS,stromal_b_DHS
1	10519054	10519484	Stem_peaks_peak_1110	unique	6.87322	5.54686	intron	(ENST00000472851, intron 3 of 3)	PEX14 (+44382), CASZ1 (+277379)	embryonic_primitive_DHS,neural_DHS
1	10527778	10528954	Stem_peaks_peak_1111	shared	101.758	99.8812	intron	(ENST00000472851, intron 3 of 3)	PEX14 (+53479), CASZ1 (+268282)	organ_developmental_renal_DHS,stromal_a_DHS,stromal_b_DHS
1	10529990	10531038	Stem_peaks_peak_1112	shared	112.546	110.641	intron	(ENST00000472851, intron 3 of 3)	PEX14 (+55627), CASZ1 (+266134)	embryonic_primitive_DHS,placental_DHS,renal_cancer_DHS
1	10534096	10534827	Stem_peaks_peak_1113	unique	45.6245	43.9403	intron	(ENST00000472851, intron 3 of 3)	PEX14 (+59575), CASZ1 (+262186)	myeloid_erythroid_DHS,placental_DHS
1	10546243	10547490	Stem_peaks_peak_1114	shared	252.931	250.772	intron	(ENST00000491661, intron 3 of 5)	PEX14 (+71980), CASZ1 (+249781)	embryonic_primitive_DHS,placental_DHS
1	10555362	10556813	Stem_peaks_peak_1115	shared	1425.73	1422.48	intron	(ENST00000491661, intron 3 of 5)	PEX14 (+81201), CASZ1 (+240560)	embryonic_primitive_DHS,organ_developmental_renal_DHS,placental_DHS
1	10577644	10578433	Stem_peaks_peak_1116	shared	53.5796	51.8596	intron	(ENST00000491661, intron 3 of 5)	PEX14 (+103152), CASZ1 (+218609)	placental_DHS
1	10596019	10596444	Stem_peaks_peak_1117	shared	8.69559	7.32859	intron	(ENST00000491661, intron 3 of 5)	PEX14 (+121345), CASZ1 (+200416)	digestive_DHS,placental_DHS
1	10597578	10599854	Stem_peaks_peak_1118	shared	186.341	184.287	intron	(ENST00000491661, intron 3 of 5)	PEX14 (+123829), CASZ1 (+197932)	cardiac_DHS,digestive_DHS,embryonic_primitive_DHS,musculoskeletal_DHS,neural_DHS,organ_developmental_renal_DHS,stromal_a_DHS,stromal_b_DHS,tissue_invariant_DHS,vascular_endothelial_DHS
1	10605412	10606350	Stem_peaks_peak_1119	shared	11.0692	9.65867	intron	(ENST00000491661, intron 4 of 5)	PEX14 (+130994), CASZ1 (+190767)	embryonic_primitive_DHS,renal_cancer_DHS
1	10612787	10613775	Stem_peaks_peak_1120	unique	10.044	8.65071	intron	(ENST00000491661, intron 4 of 5)	PEX14 (+138394), CASZ1 (+183367)	cardiac_DHS,embryonic_primitive_DHS
1	10615930	10617742	Stem_peaks_peak_1121	shared	7.74801	6.40095	promoter-TSS	(ENST00000461850)	PEX14 (+141949), CASZ1 (+179812)	embryonic_primitive_DHS
1	10624297	10625349	Stem_peaks_peak_1122	unique	6.09147	4.78404	intron	(ENST00000356607, intron 7 of 8)	PEX14 (+149936), CASZ1 (+171825)	embryonic_primitive_DHS
1	10629785	10630375	Stem_peaks_peak_1123	unique	9.73232	8.34586	exon	(ENST00000356607, exon 9 of 9)	PEX14 (+155193), CASZ1 (+166568)	digestive_DHS,organ_developmental_renal_DHS
1	10634335	10636200	Stem_peaks_peak_1124	shared	78.6004	76.7901	Intergenic	NA	PEX14 (+160381), CASZ1 (+161380)	cancer_epithelial_DHS,organ_developmental_renal_DHS,placental_DHS,stromal_b_DHS
1	10640585	10642283	Stem_peaks_peak_1125	shared	56.6949	54.9621	TTS	(ENST00000447850)	CASZ1 (+155214), PEX14 (+166547)	digestive_DHS,neural_DHS,organ_developmental_renal_DHS
1	10645856	10646937	Stem_peaks_peak_1126	unique	66.6548	64.8846	TTS	(ENST00000344008)	CASZ1 (+150251), PEX14 (+171510)	stromal_a_DHS,tissue_invariant_DHS
1	10648733	10649539	Stem_peaks_peak_1127	unique	41.816	40.1504	exon	(ENST00000344008, exon 15 of 16)	CASZ1 (+147512), PEX14 (+174249)	embryonic_primitive_DHS,neural_DHS,pulmonary_developmental_DHS
1	10651588	10652056	Stem_peaks_peak_1128	unique	9.57245	8.18784	promoter-TSS	(ENST00000490176)	CASZ1 (+144826), PEX14 (+176935)	embryonic_primitive_DHS,neural_DHS
1	10656717	10657901	Stem_peaks_peak_1129	unique	12.1422	10.7165	TTS	(ENST00000492173)	CASZ1 (+139339), PEX14 (+182422)	organ_developmental_renal_DHS,stromal_b_DHS
1	10663259	10664629	Stem_peaks_peak_1130	unique	23.5815	22.0323	intron	(ENST00000478728, intron 2 of 2)	CASZ1 (+132704), PEX14 (+189057)	embryonic_primitive_DHS,lymphoid_DHS,musculoskeletal_DHS,neural_DHS
1	10665057	10665413	Stem_peaks_peak_1131	unique	4.94113	3.66896	exon	(ENST00000344008, exon 5 of 16)	CASZ1 (+131413), PEX14 (+190348)	lymphoid_DHS,neural_DHS,organ_developmental_renal_DHS
1	10668491	10669005	Stem_peaks_peak_1132	unique	7.21297	5.8774	intron	(ENST00000496432, intron 2 of 8)	CASZ1 (+127900), PEX14 (+193861)	neural_DHS,organ_developmental_renal_DHS,pulmonary_developmental_DHS
1	10674185	10674703	Stem_peaks_peak_1133	unique	8.09942	6.74379	intron	(ENST00000496432, intron 2 of 8)	CASZ1 (+122204), PEX14 (+199557)	neural_DHS
1	10676988	10677847	Stem_peaks_peak_1134	unique	10.2231	8.82778	intron	(ENST00000496432, intron 2 of 8)	CASZ1 (+119230), PEX14 (+202531)	digestive_DHS,embryonic_primitive_DHS,neural_DHS,organ_developmental_renal_DHS
1	10679358	10680813	Stem_peaks_peak_1135	unique	97.5107	95.6453	intron	(ENST00000496432, intron 2 of 8)	CASZ1 (+116562), PEX14 (+205199)	embryonic_primitive_DHS,neural_DHS,organ_developmental_renal_DHS,renal_cancer_DHS
1	10691724	10692757	Stem_peaks_peak_1136	shared	55.7768	54.0479	intron	(ENST00000496432, intron 2 of 8)	CASZ1 (+104407), PEX14 (+217354)	digestive_DHS,lymphoid_DHS,musculoskeletal_DHS
1	10695831	10697061	Stem_peaks_peak_1137	shared	9.8579	8.46833	intron	(ENST00000377022, intron 3 of 20)	CASZ1 (+100202), PEX14 (+221559)	cardiac_DHS,digestive_DHS,lymphoid_DHS
1	10704065	10705735	Stem_peaks_peak_1138	unique	168.531	166.509	intron	(ENST00000472814, intron 1 of 1)	CASZ1 (+91748), PEX14 (+230013)	digestive_DHS,embryonic_primitive_DHS,neural_DHS,organ_developmental_renal_DHS
1	10709398	10709865	Stem_peaks_peak_1139	unique	9.96797	8.57717	intron	(ENST00000377022, intron 2 of 20)	CASZ1 (+87016), PEX14 (+234745)	embryonic_primitive_DHS,neural_DHS
1	10714491	10715246	Stem_peaks_peak_1140	unique	6.0026	4.69896	intron	(ENST00000377022, intron 2 of 20)	CASZ1 (+81779), PEX14 (+239982)	cardiac_DHS,embryonic_primitive_DHS
1	10716295	10717009	Stem_peaks_peak_1141	shared	12.4895	11.0577	intron	(ENST00000377022, intron 2 of 20)	CASZ1 (+79996), PEX14 (+241765)	cardiac_DHS,myeloid_erythroid_DHS
1	10721671	10722673	Stem_peaks_peak_1142	unique	30.4979	28.8976	intron	(ENST00000377022, intron 2 of 20)	CASZ1 (+74476), PEX14 (+247285)	embryonic_primitive_DHS,neural_DHS
1	10731069	10731548	Stem_peaks_peak_1143	unique	82.6015	80.7787	intron	(ENST00000377022, intron 2 of 20)	CASZ1 (+65339), PEX14 (+256422)	cardiac_DHS,stromal_a_DHS
1	10735433	10736930	Stem_peaks_peak_1144	shared	9.94339	8.55286	intron	(ENST00000377022, intron 2 of 20)	CASZ1 (+60466), PEX14 (+261295)	cardiac_DHS,digestive_DHS,neural_DHS,organ_developmental_renal_DHS
1	10739474	10740265	Stem_peaks_peak_1145	unique	6.57821	5.25853	intron	(ENST00000377022, intron 2 of 20)	CASZ1 (+56778), PEX14 (+264983)	digestive_DHS
1	10745566	10748365	Stem_peaks_peak_1146	shared	115.995	114.082	intron	(ENST00000377022, intron 2 of 20)	CASZ1 (+49682), PEX14 (+272079)	cardiac_DHS,digestive_DHS,neural_DHS,placental_DHS
1	10755857	10757014	Stem_peaks_peak_1147	shared	14.4338	12.9768	intron	(ENST00000377022, intron 2 of 20)	CASZ1 (+40212), PEX14 (+281549)	musculoskeletal_DHS,neural_DHS,organ_developmental_renal_DHS,placental_DHS
1	10765517	10766142	Stem_peaks_peak_1148	unique	5.43127	4.14481	intron	(ENST00000377022, intron 1 of 20)	CASZ1 (+30818), PEX14 (+290943)	cancer_epithelial_DHS,vascular_endothelial_DHS
1	10766561	10767909	Stem_peaks_peak_1149	shared	14.0145	12.5623	intron	(ENST00000377022, intron 1 of 20)	CASZ1 (+29413), PEX14 (+292348)	organ_developmental_renal_DHS,pulmonary_developmental_DHS
1	10772253	10772649	Stem_peaks_peak_1150	unique	3.56575	2.34639	intron	(ENST00000377022, intron 1 of 20)	CASZ1 (+24197), PEX14 (+297564)	digestive_DHS
1	10773425	10776019	Stem_peaks_peak_1151	unique	12.2827	10.8542	intron	(ENST00000377022, intron 1 of 20)	CASZ1 (+21926), PEX14 (+299835)	cancer_epithelial_DHS,cardiac_DHS,digestive_DHS,musculoskeletal_DHS,neural_DHS,vascular_endothelial_DHS
1	10776461	10777461	Stem_peaks_peak_1152	unique	5.65733	4.36194	intron	(ENST00000377022, intron 1 of 20)	CASZ1 (+19687), PEX14 (+302074)	cancer_epithelial_DHS,musculoskeletal_DHS,neural_DHS
1	10781314	10781893	Stem_peaks_peak_1153	unique	5.24691	3.96445	intron	(ENST00000377022, intron 1 of 20)	CASZ1 (+15044), PEX14 (+306717)	cardiac_DHS,musculoskeletal_DHS
1	10785937	10786529	Stem_peaks_peak_1154	unique	6.15854	4.85002	intron	(ENST00000377022, intron 1 of 20)	CASZ1 (+10415), PEX14 (+311346)	cardiac_DHS,organ_developmental_renal_DHS
1	10788072	10789493	Stem_peaks_peak_1155	shared	89.8085	87.9643	intron	(ENST00000377022, intron 1 of 20)	CASZ1 (+7865), PEX14 (+313896)	cardiac_DHS,embryonic_primitive_DHS,neural_DHS,organ_developmental_renal_DHS
1	10793997	10794458	Stem_peaks_peak_1156	unique	5.66975	4.37414	intron	(ENST00000377022, intron 1 of 20)	CASZ1 (+2420), PEX14 (+319341)	digestive_DHS,embryonic_primitive_DHS,stromal_b_DHS
1	10796181	10797118	Stem_peaks_peak_1157	unique	170.474	168.448	promoter-TSS	(ENST00000344008)	CASZ1 (-2)	cardiac_DHS,myeloid_erythroid_DHS,stromal_b_DHS,tissue_invariant_DHS
1	10803138	10804991	Stem_peaks_peak_1158	shared	45.9097	44.2239	Intergenic	NA	TARDBP (-208335), CASZ1 (-7417)	cancer_epithelial_DHS,cardiac_DHS,digestive_DHS,musculoskeletal_DHS
1	10810419	10810753	Stem_peaks_peak_1159	unique	4.85958	3.59167	Intergenic	NA	TARDBP (-201814), CASZ1 (-13938)	placental_DHS
1	10824123	10825200	Stem_peaks_peak_1160	unique	18.5213	17.0181	Intergenic	NA	TARDBP (-187738), CASZ1 (-28014)	stromal_a_DHS,stromal_b_DHS
1	10835583	10837767	Stem_peaks_peak_1161	shared	254.123	251.963	Intergenic	NA	TARDBP (-175725), CASZ1 (-40027)	digestive_DHS,embryonic_primitive_DHS,musculoskeletal_DHS,neural_DHS,tissue_invariant_DHS
1	10849217	10850133	Stem_peaks_peak_1162	unique	7.56758	6.22498	Intergenic	NA	TARDBP (-162725), CASZ1 (-53027)	tissue_invariant_DHS
1	10851330	10852074	Stem_peaks_peak_1163	shared	7.68212	6.33595	Intergenic	NA	TARDBP (-160698), CASZ1 (-55054)	embryonic_primitive_DHS,neural_DHS
1	10857049	10858155	Stem_peaks_peak_1164	unique	14.1335	12.6803	Intergenic	NA	TARDBP (-154798), CASZ1 (-60954)	cardiac_DHS
1	10860445	10862066	Stem_peaks_peak_1165	shared	12.0774	10.6523	Intergenic	NA	TARDBP (-151144), CASZ1 (-64608)	cardiac_DHS,embryonic_primitive_DHS
1	10866601	10869679	Stem_peaks_peak_1166	shared	107.87	105.978	Intergenic	NA	TARDBP (-144260), CASZ1 (-71492)	embryonic_primitive_DHS,lymphoid_DHS,musculoskeletal_DHS,neural_DHS,organ_developmental_renal_DHS,placental_DHS,pulmonary_developmental_DHS,stromal_b_DHS
1	10874001	10875626	Stem_peaks_peak_1167	unique	8.69146	7.32451	Intergenic	NA	TARDBP (-137586), CASZ1 (-78166)	embryonic_primitive_DHS,lymphoid_DHS,stromal_b_DHS
1	10879586	10880679	Stem_peaks_peak_1168	shared	42.0098	40.3429	Intergenic	NA	TARDBP (-132267), CASZ1 (-83485)	organ_developmental_renal_DHS,placental_DHS
1	10889736	10891747	Stem_peaks_peak_1169	shared	663.417	660.814	Intergenic	NA	TARDBP (-121658), CASZ1 (-94094)	embryonic_primitive_DHS,musculoskeletal_DHS,myeloid_erythroid_DHS,organ_developmental_renal_DHS,placental_DHS,renal_cancer_DHS
1	10898037	10902358	Stem_peaks_peak_1170	shared	669.058	666.45	Intergenic	NA	TARDBP (-112202), CASZ1 (-103550)	cancer_epithelial_DHS,digestive_DHS,embryonic_primitive_DHS,organ_developmental_renal_DHS,placental_DHS,renal_cancer_DHS,stromal_b_DHS
1	10909504	10911305	Stem_peaks_peak_1171	shared	126.975	125.037	Intergenic	NA	CASZ1 (-113757), TARDBP (-101995)	embryonic_primitive_DHS,neural_DHS,organ_developmental_renal_DHS,stromal_b_DHS,tissue_invariant_DHS
1	10919821	10920666	Stem_peaks_peak_1172	shared	612.637	610.08	Intergenic	NA	CASZ1 (-123596), TARDBP (-92156)	embryonic_primitive_DHS,placental_DHS
1	10934537	10935953	Stem_peaks_peak_1173	shared	404.527	402.181	Intergenic	NA	CASZ1 (-138597), TARDBP (-77155)	embryonic_primitive_DHS,placental_DHS
1	10937082	10937986	Stem_peaks_peak_1174	shared	184.606	182.555	Intergenic	NA	CASZ1 (-140886), TARDBP (-74866)	embryonic_primitive_DHS,placental_DHS,pulmonary_developmental_DHS
1	10943624	10944519	Stem_peaks_peak_1175	unique	18.363	16.8609	Intergenic	NA	CASZ1 (-147424), TARDBP (-68328)	cardiac_DHS,embryonic_primitive_DHS,renal_cancer_DHS,stromal_b_DHS
1	10950408	10951212	Stem_peaks_peak_1176	shared	26.3312	24.7598	intron	(ENST00000520253, intron 9 of 11)	CASZ1 (-154162), TARDBP (-61590)	renal_cancer_DHS,stromal_b_DHS
1	10960371	10961632	Stem_peaks_peak_1177	shared	212.557	210.46	intron	(ENST00000520253, intron 4 of 11)	CASZ1 (-164354), TARDBP (-51398)	cardiac_DHS,lymphoid_DHS,neural_DHS,tissue_invariant_DHS
1	10973619	10974511	Stem_peaks_peak_1178	unique	18.3278	16.8269	intron	(ENST00000520253, intron 1 of 11)	CASZ1 (-177417), TARDBP (-38335)	musculoskeletal_DHS,stromal_b_DHS
1	10975721	10976378	Stem_peaks_peak_1179	unique	48.0997	46.404	intron	(ENST00000520253, intron 1 of 11)	CASZ1 (-179402), TARDBP (-36350)	cancer_epithelial_DHS,organ_developmental_renal_DHS,stromal_a_DHS
1	10979468	10981013	Stem_peaks_peak_1180	shared	131.963	130.014	intron	(ENST00000377004, intron 1 of 12)	CASZ1 (-183593), TARDBP (-32159)	embryonic_primitive_DHS,musculoskeletal_DHS,stromal_b_DHS,vascular_endothelial_DHS
1	10985528	10986480	Stem_peaks_peak_1181	unique	26.6033	25.0304	Intergenic	NA	CASZ1 (-189356), TARDBP (-26396)	lymphoid_DHS
1	10990297	10991032	Stem_peaks_peak_1182	unique	7.56992	6.22537	TTS	(ENST00000400899)	CASZ1 (-194017), TARDBP (-21735)	stromal_b_DHS
1	10992309	10992685	Stem_peaks_peak_1183	shared	5.24757	3.96445	promoter-TSS	(ENST00000400899)	CASZ1 (-195849), TARDBP (-19903)	.
1	11011855	11013821	Stem_peaks_peak_1184	shared	1389.41	1386.2	promoter-TSS	(ENST00000315091)	TARDBP (+438)	cancer_epithelial_DHS,myeloid_erythroid_DHS,stromal_b_DHS,tissue_invariant_DHS
1	11021634	11022464	Stem_peaks_peak_1185	unique	7.34287	6.0034	promoter-TSS	(ENST00000611008)	TARDBP (+9649), MASP2 (+25174)	.
1	11026972	11027630	Stem_peaks_peak_1186	unique	4.96932	3.69661	TTS	(ENST00000240185)	TARDBP (+14901), MASP2 (+19922)	musculoskeletal_DHS
1	11030701	11032427	Stem_peaks_peak_1187	shared	57.9226	56.1851	intron	(ENST00000400897, intron 8 of 10)	MASP2 (+15659), TARDBP (+19164)	embryonic_primitive_DHS,organ_developmental_renal_DHS,stromal_b_DHS
1	11037378	11038573	Stem_peaks_peak_1188	unique	113.453	111.546	intron	(ENST00000478645, intron 1 of 1)	MASP2 (+9247), TARDBP (+25576)	pulmonary_developmental_DHS,tissue_invariant_DHS
1	11042902	11044284	Stem_peaks_peak_1189	unique	11.7161	10.296	promoter-TSS	(ENST00000478645)	MASP2 (+3630), TARDBP (+31193)	tissue_invariant_DHS
1	11044741	11047345	Stem_peaks_peak_1190	unique	178.064	176.025	exon	(ENST00000480221, exon 3 of 3)	MASP2 (+1180), TARDBP (+33643)	digestive_DHS,embryonic_primitive_DHS,musculoskeletal_DHS,organ_developmental_renal_DHS,pulmonary_developmental_DHS
1	11051991	11056322	Stem_peaks_peak_1191	shared	228.074	225.952	TTS	(ENST00000376957)	MASP2 (-6934), SRM (+5867)	embryonic_primitive_DHS,neural_DHS,organ_developmental_renal_DHS,placental_DHS,stromal_b_DHS
1	11058741	11061281	Stem_peaks_peak_1192	shared	212.516	210.418	promoter-TSS	(ENST00000376957)	SRM (+13)	digestive_DHS,embryonic_primitive_DHS,lymphoid_DHS,myeloid_erythroid_DHS,neural_DHS,organ_developmental_renal_DHS,stromal_a_DHS,stromal_b_DHS,tissue_invariant_DHS
1	11066833	11067190	Stem_peaks_peak_1193	unique	17.6971	16.2019	intron	(ENST00000490565, intron 2 of 2)	SRM (-6988), EXOSC10 (+32869)	placental_DHS
1	11071264	11071845	Stem_peaks_peak_1194	shared	9.62525	8.24002	exon	(ENST00000452378, exon 2 of 2)	SRM (-11531), EXOSC10 (+28326)	embryonic_primitive_DHS,lymphoid_DHS,neural_DHS
1	11098974	11100576	Stem_peaks_peak_1195	shared	1015.28	1012.38	promoter-TSS	(ENST00000304457)	EXOSC10 (+106)	embryonic_primitive_DHS,placental_DHS,tissue_invariant_DHS,vascular_endothelial_DHS
1	11105930	11106732	Stem_peaks_peak_1196	shared	5.05613	3.77914	TTS	(ENST00000361445)	ANGPTL7 (-83010), EXOSC10 (-6450)	.
1	11130464	11131104	Stem_peaks_peak_1197	shared	6.68033	5.35687	TTS	(ENST00000495435)	ANGPTL7 (-58557), EXOSC10 (-30903)	myeloid_erythroid_DHS
1	11137588	11138452	Stem_peaks_peak_1198	shared	123.997	122.065	TTS	(ENST00000476768)	ANGPTL7 (-51321), EXOSC10 (-38139)	musculoskeletal_DHS,neural_DHS,placental_DHS
1	11147033	11147954	Stem_peaks_peak_1199	shared	167.939	165.919	intron	(ENST00000361445, intron 31 of 57)	EXOSC10 (-47613), ANGPTL7 (-41847)	neural_DHS,placental_DHS,vascular_endothelial_DHS
1	11155381	11155832	Stem_peaks_peak_1200	shared	46.6966	45.0069	intron	(ENST00000361445, intron 30 of 57)	EXOSC10 (-55726), ANGPTL7 (-33734)	placental_DHS
1	11156580	11157518	Stem_peaks_peak_1201	shared	8.50968	7.14502	intron	(ENST00000361445, intron 30 of 57)	EXOSC10 (-57168), ANGPTL7 (-32292)	organ_developmental_renal_DHS,stromal_b_DHS,vascular_endothelial_DHS
1	11175955	11176997	Stem_peaks_peak_1202	shared	14.4191	12.9622	intron	(ENST00000361445, intron 28 of 57)	EXOSC10 (-76595), ANGPTL7 (-12865)	cardiac_DHS,musculoskeletal_DHS,stromal_b_DHS
1	11179231	11180241	Stem_peaks_peak_1203	shared	28.2408	26.6554	intron	(ENST00000361445, intron 28 of 57)	EXOSC10 (-79855), ANGPTL7 (-9605)	cardiac_DHS,neural_DHS,renal_cancer_DHS,stromal_b_DHS
1	11189060	11190155	Stem_peaks_peak_1204	shared	25.5158	23.9505	exon	(ENST00000376819, exon 1 of 5)	ANGPTL7 (+267)	cardiac_DHS,embryonic_primitive_DHS
1	11196955	11197488	Stem_peaks_peak_1205	shared	18.0141	16.5155	intron	(ENST00000361445, intron 28 of 57)	ANGPTL7 (+7881), MTOR (+65285)	embryonic_primitive_DHS
1	11241431	11242271	Stem_peaks_peak_1206	shared	102.559	100.68	intron	(ENST00000361445, intron 9 of 57)	MTOR (+20656), ANGPTL7 (+52510)	placental_DHS,pulmonary_developmental_DHS,tissue_invariant_DHS
1	11261458	11263453	Stem_peaks_peak_1207	shared	2327.57	2323.56	promoter-TSS	(ENST00000361445)	MTOR (+51)	digestive_DHS,embryonic_primitive_DHS,lymphoid_DHS,myeloid_erythroid_DHS,organ_developmental_renal_DHS,stromal_b_DHS,tissue_invariant_DHS
1	11272594	11274109	Stem_peaks_peak_1208	shared	1429.22	1425.97	promoter-TSS	(ENST00000376804)	UBIAD1 (+146)	myeloid_erythroid_DHS,neural_DHS,renal_cancer_DHS,stromal_b_DHS,tissue_invariant_DHS
1	11292766	11293219	Stem_peaks_peak_1209	unique	7.57002	6.22537	intron	(ENST00000486588, intron 3 of 4)	DISP3 (-186245), UBIAD1 (+19787)	cardiac_DHS,embryonic_primitive_DHS
1	11299014	11299588	Stem_peaks_peak_1210	unique	11.0012	9.59289	Intergenic	NA	DISP3 (-179937), UBIAD1 (+26095)	embryonic_primitive_DHS,myeloid_erythroid_DHS
1	11301562	11302405	Stem_peaks_peak_1211	unique	12.7434	11.3078	Intergenic	NA	DISP3 (-177254), UBIAD1 (+28778)	neural_DHS
1	11311931	11312301	Stem_peaks_peak_1212	unique	5.34896	4.064	Intergenic	NA	DISP3 (-167122), UBIAD1 (+38910)	myeloid_erythroid_DHS,neural_DHS
1	11314740	11315390	Stem_peaks_peak_1213	unique	19.2084	17.6983	Intergenic	NA	DISP3 (-164173), UBIAD1 (+41859)	embryonic_primitive_DHS,musculoskeletal_DHS,myeloid_erythroid_DHS,neural_DHS
1	11321490	11322648	Stem_peaks_peak_1214	shared	176.496	174.459	Intergenic	NA	DISP3 (-157169), UBIAD1 (+48863)	embryonic_primitive_DHS,neural_DHS,placental_DHS
1	11330264	11331608	Stem_peaks_peak_1215	shared	20.256	18.736	Intergenic	NA	DISP3 (-148302), UBIAD1 (+57730)	cancer_epithelial_DHS,embryonic_primitive_DHS
1	11334086	11335441	Stem_peaks_peak_1216	shared	185.961	183.908	Intergenic	NA	DISP3 (-144474), UBIAD1 (+61558)	embryonic_primitive_DHS
1	11339537	11340174	Stem_peaks_peak_1217	unique	18.4549	16.9522	Intergenic	NA	DISP3 (-139382), UBIAD1 (+66650)	musculoskeletal_DHS,neural_DHS,organ_developmental_renal_DHS
1	11345442	11346343	Stem_peaks_peak_1218	unique	4.49564	3.24053	Intergenic	NA	DISP3 (-133345), UBIAD1 (+72687)	embryonic_primitive_DHS,neural_DHS
1	11352759	11353596	Stem_peaks_peak_1219	unique	27.7259	26.1448	Intergenic	NA	DISP3 (-126060), UBIAD1 (+79972)	embryonic_primitive_DHS,myeloid_erythroid_DHS,organ_developmental_renal_DHS
1	11362236	11364487	Stem_peaks_peak_1220	shared	41.6672	40.0021	Intergenic	NA	DISP3 (-115876), UBIAD1 (+90156)	lymphoid_DHS,neural_DHS,organ_developmental_renal_DHS
1	11374345	11376046	Stem_peaks_peak_1221	shared	48.6314	46.9329	Intergenic	NA	DISP3 (-104042), UBIAD1 (+101990)	cardiac_DHS,embryonic_primitive_DHS,lymphoid_DHS,neural_DHS,stromal_b_DHS
1	11387555	11388077	Stem_peaks_peak_1222	unique	14.5167	13.0577	Intergenic	NA	DISP3 (-91422), UBIAD1 (+114610)	cardiac_DHS,embryonic_primitive_DHS
1	11395198	11396214	Stem_peaks_peak_1223	unique	10.8443	9.43761	Intergenic	NA	DISP3 (-83532), UBIAD1 (+122500)	embryonic_primitive_DHS
1	11397566	11398215	Stem_peaks_peak_1224	unique	9.21368	7.83675	Intergenic	NA	DISP3 (-81347), UBIAD1 (+124685)	neural_DHS,organ_developmental_renal_DHS
1	11413117	11413449	Stem_peaks_peak_1225	shared	4.86806	3.5973	Intergenic	NA	DISP3 (-65955), UBIAD1 (+140077)	neural_DHS
1	11415064	11415438	Stem_peaks_peak_1226	unique	11.8937	10.4704	Intergenic	NA	DISP3 (-63987), UBIAD1 (+142045)	embryonic_primitive_DHS,neural_DHS
1	11462364	11463375	Stem_peaks_peak_1227	shared	8.54132	7.17626	Intergenic	NA	DISP3 (-16368), UBIAD1 (+189664)	neural_DHS
1	11478541	11480499	Stem_peaks_peak_1228	unique	86.5307	84.6963	intron	(ENST00000294484, intron 1 of 20)	DISP3 (+282)	digestive_DHS,embryonic_primitive_DHS,neural_DHS,renal_cancer_DHS,stromal_b_DHS,tissue_invariant_DHS
1	11483962	11484722	Stem_peaks_peak_1229	unique	13.1545	11.7138	intron	(ENST00000294484, intron 1 of 20)	DISP3 (+5104), FBXO2 (+170340)	cardiac_DHS,placental_DHS
1	11485074	11486029	Stem_peaks_peak_1230	unique	57.0899	55.3559	intron	(ENST00000294484, intron 1 of 20)	DISP3 (+6314), FBXO2 (+169130)	lymphoid_DHS,neural_DHS,placental_DHS
1	11498113	11498668	Stem_peaks_peak_1231	unique	12.1741	10.7467	intron	(ENST00000294484, intron 1 of 20)	DISP3 (+19153), FBXO2 (+156291)	musculoskeletal_DHS,placental_DHS
1	11531321	11531796	Stem_peaks_peak_1232	unique	15.1671	13.7003	intron	(ENST00000294484, intron 16 of 20)	DISP3 (+52321), FBXO2 (+123123)	cancer_epithelial_DHS,embryonic_primitive_DHS,musculoskeletal_DHS
1	11534051	11536154	Stem_peaks_peak_1233	shared	35.0064	33.3778	exon	(ENST00000294484, exon 19 of 21)	DISP3 (+55865), FBXO2 (+119579)	lymphoid_DHS,renal_cancer_DHS
1	11560035	11560956	Stem_peaks_peak_1234	unique	18.1548	16.6552	Intergenic	NA	DISP3 (+81258), FBXO2 (+94186)	embryonic_primitive_DHS,neural_DHS
1	11563356	11564343	Stem_peaks_peak_1235	unique	24.9233	23.363	Intergenic	NA	DISP3 (+84612), FBXO2 (+90832)	embryonic_primitive_DHS,stromal_b_DHS
1	11569779	11570554	Stem_peaks_peak_1236	unique	6.07562	4.76844	Intergenic	NA	FBXO2 (+84515), DISP3 (+90929)	organ_developmental_renal_DHS
1	11577431	11578259	Stem_peaks_peak_1237	unique	6.47526	5.15717	Intergenic	NA	FBXO2 (+76837), DISP3 (+98607)	neural_DHS
1	11593633	11594901	Stem_peaks_peak_1238	shared	89.2407	87.3982	Intergenic	NA	FBXO2 (+60415), DISP3 (+115029)	embryonic_primitive_DHS
1	11597709	11598166	Stem_peaks_peak_1239	unique	5.48403	4.19412	Intergenic	NA	FBXO2 (+56744), DISP3 (+118700)	neural_DHS
1	11615157	11615786	Stem_peaks_peak_1240	unique	183.026	180.977	Intergenic	NA	FBXO2 (+39210), DISP3 (+136234)	placental_DHS
1	11621625	11622424	Stem_peaks_peak_1241	unique	7.72983	6.38302	Intergenic	NA	FBXO2 (+32657), DISP3 (+142787)	neural_DHS,placental_DHS
1	11625791	11626170	Stem_peaks_peak_1242	unique	6.88677	5.56021	Intergenic	NA	FBXO2 (+28701), DISP3 (+146743)	placental_DHS
1	11635783	11636755	Stem_peaks_peak_1243	unique	73.0197	71.2275	Intergenic	NA	FBXO2 (+18413), DISP3 (+157031)	embryonic_primitive_DHS,placental_DHS
1	11641842	11643039	Stem_peaks_peak_1244	unique	104.027	102.145	Intergenic	NA	FBXO2 (+12241), DISP3 (+163203)	embryonic_primitive_DHS,neural_DHS,placental_DHS
1	11645826	11646474	Stem_peaks_peak_1245	unique	32.6903	31.0761	Intergenic	NA	FBXO2 (+8532), DISP3 (+166912)	placental_DHS,tissue_invariant_DHS
1	11648716	11649305	Stem_peaks_peak_1246	unique	30.9571	29.3538	TTS	(ENST00000466919)	FBXO2 (+5671), DISP3 (+169773)	digestive_DHS,embryonic_primitive_DHS,placental_DHS
1	11649823	11650893	Stem_peaks_peak_1247	shared	116.383	114.47	TTS	(ENST00000465901)	FBXO44 (-4523), FBXO2 (+4324)	embryonic_primitive_DHS,lymphoid_DHS,organ_developmental_renal_DHS,placental_DHS,tissue_invariant_DHS
1	11653239	11654818	Stem_peaks_peak_1248	shared	512.659	510.199	promoter-TSS	(ENST00000251546)	FBXO44 (-852), FBXO2 (+653)	digestive_DHS,embryonic_primitive_DHS,neural_DHS,organ_developmental_renal_DHS,placental_DHS
1	11660894	11661829	Stem_peaks_peak_1249	shared	48.563	46.8652	TTS	(ENST00000376760)	FBXO6 (-2762)	musculoskeletal_DHS,placental_DHS,tissue_invariant_DHS
1	11663543	11665267	Stem_peaks_peak_1250	shared	513.162	510.702	promoter-TSS	(ENST00000474239)	FBXO6 (+281)	embryonic_primitive_DHS,placental_DHS,stromal_b_DHS
1	11676375	11676763	Stem_peaks_peak_1251	shared	61.4075	59.6565	TTS	(ENST00000376655)	FBXO6 (+12445), MAD2L2 (+15081)	placental_DHS,tissue_invariant_DHS
1	11680337	11681864	Stem_peaks_peak_1252	shared	839.697	836.939	promoter-TSS	(ENST00000376664)	MAD2L2 (+10549), FBXO6 (+16977)	embryonic_primitive_DHS,lymphoid_DHS,renal_cancer_DHS,stromal_a_DHS,stromal_b_DHS,tissue_invariant_DHS
1	11688080	11688436	Stem_peaks_peak_1253	unique	6.37562	5.06135	intron	(ENST00000235310, intron 1 of 10)	DRAXIN (-3471), MAD2L2 (+3392)	.
1	11690631	11691067	Stem_peaks_peak_1254	unique	10.3221	8.92409	promoter-TSS	(ENST00000294485)	DRAXIN (-880), MAD2L2 (+801)	embryonic_primitive_DHS,myeloid_erythroid_DHS,organ_developmental_renal_DHS
1	11692008	11694493	Stem_peaks_peak_1255	shared	35.9908	34.3567	intron	(ENST00000294485, intron 1 of 6)	MAD2L2 (-1601), DRAXIN (+1522)	embryonic_primitive_DHS,lymphoid_DHS,musculoskeletal_DHS,myeloid_erythroid_DHS,neural_DHS,stromal_a_DHS
1	11697319	11698415	Stem_peaks_peak_1256	unique	13.2206	11.7794	intron	(ENST00000294485, intron 1 of 6)	AGTRAP (-38288), DRAXIN (+6138)	embryonic_primitive_DHS,musculoskeletal_DHS,myeloid_erythroid_DHS
1	11703552	11704940	Stem_peaks_peak_1257	shared	60.6836	58.9356	intron	(ENST00000294485, intron 1 of 6)	AGTRAP (-31909), DRAXIN (+12517)	embryonic_primitive_DHS,vascular_endothelial_DHS
1	11706777	11708282	Stem_peaks_peak_1258	unique	94.481	92.624	intron	(ENST00000294485, intron 2 of 6)	AGTRAP (-28625), DRAXIN (+15801)	cardiac_DHS,embryonic_primitive_DHS,myeloid_erythroid_DHS,neural_DHS,placental_DHS
1	11711312	11711967	Stem_peaks_peak_1259	unique	8.25359	6.89595	intron	(ENST00000294485, intron 3 of 6)	AGTRAP (-24515), DRAXIN (+19911)	embryonic_primitive_DHS,stromal_b_DHS
1	11719112	11720359	Stem_peaks_peak_1260	shared	211.984	209.887	exon	(ENST00000294485, exon 7 of 7)	AGTRAP (-16419), DRAXIN (+28007)	embryonic_primitive_DHS,lymphoid_DHS,musculoskeletal_DHS,pulmonary_developmental_DHS,stromal_b_DHS
1	11724450	11724896	Stem_peaks_peak_1261	unique	6.87555	5.54916	exon	(ENST00000294485, exon 7 of 7)	AGTRAP (-11482), DRAXIN (+32944)	embryonic_primitive_DHS,myeloid_erythroid_DHS
1	11729680	11730537	Stem_peaks_peak_1262	unique	23.337	21.7893	Intergenic	NA	AGTRAP (-6046), DRAXIN (+38380)	lymphoid_DHS,myeloid_erythroid_DHS,renal_cancer_DHS
1	11731825	11732876	Stem_peaks_peak_1263	unique	34.8407	33.2135	Intergenic	NA	AGTRAP (-3804)	musculoskeletal_DHS,pulmonary_developmental_DHS,stromal_b_DHS
1	11735458	11737096	Stem_peaks_peak_1264	shared	873.552	870.764	intron	(ENST00000376637, intron 1 of 3)	AGTRAP (+122)	embryonic_primitive_DHS,myeloid_erythroid_DHS,placental_DHS,stromal_a_DHS,tissue_invariant_DHS,vascular_endothelial_DHS
1	11740209	11742181	Stem_peaks_peak_1265	unique	5.06142	3.78433	intron	(ENST00000376637, intron 1 of 3)	AGTRAP (+5040), MTHFR (+64218)	embryonic_primitive_DHS,lymphoid_DHS,myeloid_erythroid_DHS
1	11749058	11749631	Stem_peaks_peak_1266	shared	58.2808	56.5418	intron	(ENST00000513739, intron 3 of 3)	AGTRAP (+13190), MTHFR (+56068)	embryonic_primitive_DHS,lymphoid_DHS,organ_developmental_renal_DHS
1	11752136	11753965	Stem_peaks_peak_1267	shared	289.725	287.517	intron	(ENST00000471765, intron 3 of 3)	AGTRAP (+16896), MTHFR (+52362)	neural_DHS,placental_DHS,stromal_b_DHS
1	11761590	11763165	Stem_peaks_peak_1268	shared	56.3525	54.6213	intron	(ENST00000433342, intron 1 of 20)	AGTRAP (+26223), MTHFR (+43035)	embryonic_primitive_DHS
1	11763799	11764612	Stem_peaks_peak_1269	unique	12.218	10.7901	intron	(ENST00000433342, intron 1 of 20)	AGTRAP (+28051), MTHFR (+41207)	neural_DHS,organ_developmental_renal_DHS
1	11766262	11767272	Stem_peaks_peak_1270	unique	5.68722	4.39131	promoter-TSS	(ENST00000484153)	AGTRAP (+30612), MTHFR (+38646)	embryonic_primitive_DHS,lymphoid_DHS
1	11768169	11769327	Stem_peaks_peak_1271	shared	26.0608	24.4917	intron	(ENST00000433342, intron 6 of 20)	AGTRAP (+32593), MTHFR (+36665)	digestive_DHS,stromal_b_DHS
1	11775220	11776676	Stem_peaks_peak_1272	unique	17.6893	16.1941	intron	(ENST00000484153, intron 7 of 8)	MTHFR (+29465), AGTRAP (+39793)	digestive_DHS,placental_DHS
1	11780136	11781396	Stem_peaks_peak_1273	shared	155.243	153.247	intron	(ENST00000449278, intron 1 of 8)	MTHFR (+24647), AGTRAP (+44611)	placental_DHS,renal_cancer_DHS
1	11784586	11785556	Stem_peaks_peak_1274	unique	179.024	176.982	promoter-TSS	(ENST00000475041)	MTHFR (+20342), AGTRAP (+48916)	digestive_DHS,embryonic_primitive_DHS,neural_DHS,organ_developmental_renal_DHS
1	11787238	11788357	Stem_peaks_peak_1275	shared	253.634	251.474	promoter-TSS	(ENST00000482358)	MTHFR (+17615), AGTRAP (+51643)	embryonic_primitive_DHS,pulmonary_developmental_DHS,stromal_b_DHS
1	11790682	11791386	Stem_peaks_peak_1276	unique	20.5385	19.0156	intron	(ENST00000376592, intron 10 of 10)	MTHFR (+14379), AGTRAP (+54879)	embryonic_primitive_DHS,organ_developmental_renal_DHS,stromal_a_DHS
1	11792163	11792704	Stem_peaks_peak_1277	unique	14.0126	12.5604	intron	(ENST00000376592, intron 8 of 10)	MTHFR (+12979), AGTRAP (+56279)	cardiac_DHS,placental_DHS
1	11802749	11803857	Stem_peaks_peak_1278	shared	799.354	796.63	promoter-TSS	(ENST00000376592)	CLCN6 (-2908), MTHFR (+2110)	embryonic_primitive_DHS,lymphoid_DHS,placental_DHS,tissue_invariant_DHS
1	11804970	11806885	Stem_peaks_peak_1279	shared	2452.07	2447.95	promoter-TSS	(ENST00000312413)	MTHFR (-515), CLCN6 (-283)	embryonic_primitive_DHS,lymphoid_DHS,musculoskeletal_DHS,placental_DHS,stromal_b_DHS,tissue_invariant_DHS
1	11812085	11812967	Stem_peaks_peak_1280	shared	8.53977	7.17473	intron	(ENST00000312413, intron 2 of 21)	CLCN6 (+6315), NPPA (+35257)	tissue_invariant_DHS
1	11814295	11815021	Stem_peaks_peak_1281	unique	71.1933	69.407	intron	(ENST00000312413, intron 2 of 21)	CLCN6 (+8447), NPPA (+33125)	lymphoid_DHS
1	11820464	11822383	Stem_peaks_peak_1282	shared	454.337	451.937	TTS	(ENST00000376497)	CLCN6 (+15213), NPPA (+26359)	placental_DHS,stromal_b_DHS
1	11828669	11829184	Stem_peaks_peak_1283	unique	5.74585	4.44894	promoter-TSS	(ENST00000494028)	NPPA (+18856), CLCN6 (+22716)	musculoskeletal_DHS,organ_developmental_renal_DHS
1	11837391	11838972	Stem_peaks_peak_1284	shared	254.622	252.461	intron	(ENST00000376496, intron 20 of 21)	NPPA (+9601), CLCN6 (+31971)	digestive_DHS,embryonic_primitive_DHS,lymphoid_DHS,musculoskeletal_DHS,placental_DHS,stromal_b_DHS,tissue_invariant_DHS
1	11849419	11851558	Stem_peaks_peak_1285	shared	62.9336	61.1767	Intergenic	NA	NPPA (-2706)	myeloid_erythroid_DHS,neural_DHS,stromal_b_DHS
1	11858240	11860392	Stem_peaks_peak_1286	shared	1691.7	1688.24	promoter-TSS	(ENST00000376468)	NPPB (-385)	embryonic_primitive_DHS,stromal_a_DHS,stromal_b_DHS,tissue_invariant_DHS
1	11865251	11866837	Stem_peaks_peak_1287	shared	53.3743	51.6554	Intergenic	NA	NPPB (-7113), KIAA2013 (+60379)	embryonic_primitive_DHS,neural_DHS
1	11873498	11876777	Stem_peaks_peak_1288	shared	210.917	208.822	Intergenic	NA	NPPB (-16207), KIAA2013 (+51285)	cardiac_DHS,embryonic_primitive_DHS,musculoskeletal_DHS,neural_DHS,placental_DHS
1	11882936	11883705	Stem_peaks_peak_1289	unique	213.928	211.828	Intergenic	NA	NPPB (-24390), KIAA2013 (+43102)	digestive_DHS,embryonic_primitive_DHS,tissue_invariant_DHS
1	11888633	11889012	Stem_peaks_peak_1290	unique	7.3259	5.98873	Intergenic	NA	NPPB (-29892), KIAA2013 (+37600)	embryonic_primitive_DHS,musculoskeletal_DHS
1	11893388	11895413	Stem_peaks_peak_1291	shared	294.964	292.749	Intergenic	NA	NPPB (-35470), KIAA2013 (+32022)	embryonic_primitive_DHS,myeloid_erythroid_DHS,placental_DHS,stromal_b_DHS
1	11898489	11899841	Stem_peaks_peak_1292	unique	50.497	48.7906	Intergenic	NA	NPPB (-40234), KIAA2013 (+27258)	embryonic_primitive_DHS,placental_DHS
1	11901376	11901955	Stem_peaks_peak_1293	unique	137.069	135.109	Intergenic	NA	NPPB (-42735), KIAA2013 (+24757)	cancer_epithelial_DHS
1	11907789	11909911	Stem_peaks_peak_1294	shared	2809.3	2804.86	TTS	(ENST00000362477)	NPPB (-49919), KIAA2013 (+17573)	cancer_epithelial_DHS,embryonic_primitive_DHS,lymphoid_DHS,stromal_a_DHS,tissue_invariant_DHS
1	11918875	11919511	Stem_peaks_peak_1295	shared	28.29	26.7043	TTS	(ENST00000376572)	NPPB (-60262), KIAA2013 (+7230)	placental_DHS,stromal_a_DHS
1	11924744	11926020	Stem_peaks_peak_1296	unique	71.1786	69.3923	exon	(ENST00000376572, exon 1 of 3)	NPPB (-66451), KIAA2013 (+1041)	digestive_DHS,embryonic_primitive_DHS,lymphoid_DHS,placental_DHS
1	11926385	11927129	Stem_peaks_peak_1297	shared	178.098	176.058	promoter-TSS	(ENST00000376572)	KIAA2013 (-334)	placental_DHS,tissue_invariant_DHS
1	11934001	11935189	Stem_peaks_peak_1298	shared	778.206	775.5	promoter-TSS	(ENST00000196061)	PLOD1 (-158)	embryonic_primitive_DHS,musculoskeletal_DHS,myeloid_erythroid_DHS,pulmonary_developmental_DHS,tissue_invariant_DHS
1	11943514	11944941	Stem_peaks_peak_1299	unique	24.2051	22.6506	intron	(ENST00000429000, intron 1 of 7)	MFN2 (-36084), PLOD1 (+9475)	embryonic_primitive_DHS,musculoskeletal_DHS,neural_DHS,organ_developmental_renal_DHS
1	11946345	11947259	Stem_peaks_peak_1300	shared	30.1887	28.5906	intron	(ENST00000449038, intron 2 of 5)	MFN2 (-33510), PLOD1 (+12049)	stromal_b_DHS
1	11954517	11955777	Stem_peaks_peak_1301	shared	906.727	903.911	TTS	(ENST00000358133)	MFN2 (-25165), PLOD1 (+20394)	placental_DHS
1	11966845	11967435	Stem_peaks_peak_1302	shared	122.377	120.449	TTS	(ENST00000470133)	MFN2 (-13172), PLOD1 (+32387)	embryonic_primitive_DHS,tissue_invariant_DHS
1	11969378	11971649	Stem_peaks_peak_1303	unique	709.404	706.759	intron	(ENST00000491536, intron 4 of 4)	MFN2 (-9798), PLOD1 (+35761)	placental_DHS
1	11979432	11982163	Stem_peaks_peak_1304	shared	2094.79	2090.98	intron	(ENST00000484391, intron 1 of 1)	MFN2 (+486)	cancer_epithelial_DHS,embryonic_primitive_DHS,lymphoid_DHS,myeloid_erythroid_DHS,neural_DHS,placental_DHS,stromal_a_DHS,stromal_b_DHS,tissue_invariant_DHS
1	11990653	11991639	Stem_peaks_peak_1305	shared	14.7746	13.3134	intron	(ENST00000444836, intron 2 of 17)	MIIP (-28320), MFN2 (+10834)	cardiac_DHS
1	11998678	11999447	Stem_peaks_peak_1306	shared	154.906	152.91	exon	(ENST00000235329, exon 8 of 19)	MIIP (-20403), MFN2 (+18751)	lymphoid_DHS,placental_DHS
1	12001503	12002745	Stem_peaks_peak_1307	shared	1400.94	1397.71	intron	(ENST00000444836, intron 10 of 17)	MIIP (-17342), MFN2 (+21812)	cancer_epithelial_DHS,embryonic_primitive_DHS,placental_DHS,renal_cancer_DHS
1	12007078	12008068	Stem_peaks_peak_1308	unique	196.696	194.624	intron	(ENST00000444836, intron 16 of 17)	MIIP (-11893), MFN2 (+27261)	lymphoid_DHS
1	12014302	12015612	Stem_peaks_peak_1309	shared	212.179	210.082	Intergenic	NA	MIIP (-4509)	cardiac_DHS,embryonic_primitive_DHS,myeloid_erythroid_DHS,placental_DHS,stromal_a_DHS,stromal_b_DHS
1	12019008	12020634	Stem_peaks_peak_1310	shared	1402.33	1399.1	intron	(ENST00000478749, intron 1 of 5)	MIIP (+355)	embryonic_primitive_DHS,organ_developmental_renal_DHS,stromal_b_DHS,tissue_invariant_DHS
1	12021370	12023014	Stem_peaks_peak_1311	shared	266.162	263.985	promoter-TSS	(ENST00000466860)	TNFRSF8 (-41185), MIIP (+2726)	placental_DHS
1	12029338	12030192	Stem_peaks_peak_1312	shared	4.99811	3.72485	TTS	(ENST00000478749)	TNFRSF8 (-33612), MIIP (+10299)	lymphoid_DHS
1	12030657	12032064	Stem_peaks_peak_1313	shared	140.833	138.865	exon	(ENST00000235332, exon 9 of 10)	TNFRSF8 (-32016), MIIP (+11895)	embryonic_primitive_DHS
1	12037449	12039512	Stem_peaks_peak_1314	shared	34.4902	32.8646	Intergenic	NA	TNFRSF8 (-24896), MIIP (+19015)	cardiac_DHS,lymphoid_DHS,organ_developmental_renal_DHS,stromal_b_DHS
1	12040079	12041658	Stem_peaks_peak_1315	unique	37.9529	36.3073	Intergenic	NA	TNFRSF8 (-22508), MIIP (+21403)	lymphoid_DHS,musculoskeletal_DHS,stromal_a_DHS
1	12046438	12047972	Stem_peaks_peak_1316	shared	24.1752	22.6209	Intergenic	NA	TNFRSF8 (-16172), MIIP (+27739)	embryonic_primitive_DHS,lymphoid_DHS,stromal_b_DHS
1	12052061	12054377	Stem_peaks_peak_1317	shared	35.794	34.1608	Intergenic	NA	TNFRSF8 (-10158), MIIP (+33753)	cancer_epithelial_DHS,embryonic_primitive_DHS,musculoskeletal_DHS,neural_DHS,organ_developmental_renal_DHS,stromal_a_DHS
1	12059639	12060019	Stem_peaks_peak_1318	unique	9.2192	7.8422	Intergenic	NA	TNFRSF8 (-3548)	cancer_epithelial_DHS,lymphoid_DHS
1	12063186	12064446	Stem_peaks_peak_1319	shared	19.4828	17.9699	intron	(ENST00000514649, intron 1 of 13)	TNFRSF8 (+439)	embryonic_primitive_DHS,organ_developmental_renal_DHS
1	12067660	12068795	Stem_peaks_peak_1320	unique	43.9045	42.2282	intron	(ENST00000514649, intron 1 of 13)	TNFRSF1B (-98775), TNFRSF8 (+4851)	embryonic_primitive_DHS,neural_DHS,organ_developmental_renal_DHS,stromal_b_DHS
1	12069288	12070476	Stem_peaks_peak_1321	unique	159.608	157.603	intron	(ENST00000514649, intron 1 of 13)	TNFRSF1B (-97121), TNFRSF8 (+6505)	myeloid_erythroid_DHS,placental_DHS,stromal_b_DHS
1	12075494	12077525	Stem_peaks_peak_1322	shared	214.85	212.749	intron	(ENST00000514649, intron 1 of 13)	TNFRSF1B (-90493), TNFRSF8 (+13133)	cardiac_DHS,embryonic_primitive_DHS,myeloid_erythroid_DHS,organ_developmental_renal_DHS,stromal_b_DHS
1	12079349	12079829	Stem_peaks_peak_1323	unique	40.3699	38.7117	TTS	(ENST00000439324)	TNFRSF1B (-87414), TNFRSF8 (+16212)	embryonic_primitive_DHS
1	12088104	12089356	Stem_peaks_peak_1324	unique	10.5382	9.13631	intron	(ENST00000263932, intron 2 of 14)	TNFRSF1B (-78273), TNFRSF8 (+25353)	embryonic_primitive_DHS,lymphoid_DHS,myeloid_erythroid_DHS
1	12096086	12097583	Stem_peaks_peak_1325	shared	37.7775	36.1333	intron	(ENST00000263932, intron 2 of 14)	TNFRSF1B (-70168), TNFRSF8 (+33458)	cardiac_DHS,embryonic_primitive_DHS,placental_DHS,stromal_b_DHS
1	12099540	12100047	Stem_peaks_peak_1326	unique	5.23019	3.94995	intron	(ENST00000514649, intron 2 of 13)	TNFRSF1B (-67209), TNFRSF8 (+36417)	cancer_epithelial_DHS
1	12104541	12105666	Stem_peaks_peak_1327	shared	14.5962	13.1365	intron	(ENST00000514649, intron 3 of 13)	TNFRSF1B (-61899), TNFRSF8 (+41727)	.
1	12106161	12107200	Stem_peaks_peak_1328	shared	78.1526	76.3438	intron	(ENST00000514649, intron 3 of 13)	TNFRSF1B (-60322), TNFRSF8 (+43304)	embryonic_primitive_DHS
1	12111434	12111918	Stem_peaks_peak_1329	shared	12.3892	10.9598	intron	(ENST00000514649, intron 5 of 13)	TNFRSF1B (-55327), TNFRSF8 (+48299)	.
1	12112543	12114538	Stem_peaks_peak_1330	shared	30.4119	28.812	intron	(ENST00000514649, intron 6 of 13)	TNFRSF1B (-53462), TNFRSF8 (+50164)	lymphoid_DHS,placental_DHS,stromal_b_DHS
1	12118004	12119114	Stem_peaks_peak_1331	shared	74.4721	72.6749	intron	(ENST00000514649, intron 7 of 13)	TNFRSF1B (-48444), TNFRSF8 (+55182)	embryonic_primitive_DHS
1	12121205	12121853	Stem_peaks_peak_1332	shared	9.25822	7.879	intron	(ENST00000514649, intron 7 of 13)	TNFRSF1B (-45474), TNFRSF8 (+58152)	lymphoid_DHS,stromal_b_DHS
1	12124515	12127357	Stem_peaks_peak_1333	shared	47.2055	45.5135	promoter-TSS	(ENST00000413146)	TNFRSF1B (-41067), TNFRSF8 (+62559)	cardiac_DHS,embryonic_primitive_DHS,myeloid_erythroid_DHS,tissue_invariant_DHS
1	12131617	12133408	Stem_peaks_peak_1334	shared	358.907	356.612	intron	(ENST00000514649, intron 11 of 13)	TNFRSF1B (-34490), TNFRSF8 (+69136)	cancer_epithelial_DHS,embryonic_primitive_DHS,myeloid_erythroid_DHS,placental_DHS,pulmonary_developmental_DHS
1	12135393	12135886	Stem_peaks_peak_1335	unique	32.0015	30.3913	intron	(ENST00000479933, intron 3 of 3)	TNFRSF1B (-31363), TNFRSF8 (+72263)	embryonic_primitive_DHS,stromal_b_DHS
1	12141514	12142223	Stem_peaks_peak_1336	unique	34.1479	32.5245	intron	(ENST00000514649, intron 13 of 13)	TNFRSF1B (-25134), TNFRSF8 (+78492)	organ_developmental_renal_DHS,placental_DHS
1	12142976	12144938	Stem_peaks_peak_1337	shared	1109.94	1106.95	TTS	(ENST00000514649)	TNFRSF1B (-23046), TNFRSF8 (+80580)	digestive_DHS,lymphoid_DHS,myeloid_erythroid_DHS,placental_DHS,stromal_a_DHS
1	12150339	12151220	Stem_peaks_peak_1338	shared	36.2448	34.6089	Intergenic	NA	TNFRSF1B (-16223), TNFRSF8 (+87403)	lymphoid_DHS,placental_DHS
1	12152987	12154181	Stem_peaks_peak_1339	shared	207.982	205.892	Intergenic	NA	TNFRSF1B (-13419), TNFRSF8 (+90207)	cancer_epithelial_DHS,myeloid_erythroid_DHS,stromal_a_DHS
1	12154558	12155332	Stem_peaks_peak_1340	unique	37.4114	35.7694	Intergenic	NA	TNFRSF1B (-12058), TNFRSF8 (+91568)	neural_DHS
1	12161123	12162896	Stem_peaks_peak_1341	shared	585.229	582.698	Intergenic	NA	TNFRSF1B (-4993)	lymphoid_DHS,myeloid_erythroid_DHS,stromal_a_DHS
1	12165183	12165943	Stem_peaks_peak_1342	unique	16.2502	14.7714	Intergenic	NA	TNFRSF1B (-1440)	placental_DHS
1	12167875	12169071	Stem_peaks_peak_1343	unique	12.4944	11.0625	intron	(ENST00000492361, intron 1 of 8)	VPS13D (-61594), TNFRSF1B (+1470)	lymphoid_DHS,myeloid_erythroid_DHS,placental_DHS,vascular_endothelial_DHS
1	12174879	12175400	Stem_peaks_peak_1344	unique	7.68053	6.33439	intron	(ENST00000492361, intron 1 of 8)	VPS13D (-54927), TNFRSF1B (+8137)	embryonic_primitive_DHS,vascular_endothelial_DHS
1	12178665	12179321	Stem_peaks_peak_1345	unique	8.36691	7.00592	intron	(ENST00000492361, intron 1 of 8)	VPS13D (-51074), TNFRSF1B (+11990)	lymphoid_DHS,neural_DHS,stromal_a_DHS
1	12180405	12181261	Stem_peaks_peak_1346	unique	69.6227	67.8419	intron	(ENST00000492361, intron 1 of 8)	VPS13D (-49234), TNFRSF1B (+13830)	placental_DHS
1	12181883	12183232	Stem_peaks_peak_1347	shared	46.3941	44.7061	intron	(ENST00000492361, intron 1 of 8)	VPS13D (-47509), TNFRSF1B (+15555)	cancer_epithelial_DHS,placental_DHS,pulmonary_developmental_DHS
1	12183860	12184639	Stem_peaks_peak_1348	shared	27.0158	25.4399	intron	(ENST00000492361, intron 1 of 8)	VPS13D (-45817), TNFRSF1B (+17247)	embryonic_primitive_DHS,placental_DHS,pulmonary_developmental_DHS,stromal_a_DHS
1	12190991	12193232	Stem_peaks_peak_1349	shared	98.896	97.0267	TTS	(ENST00000584158)	VPS13D (-37955), TNFRSF1B (+25109)	musculoskeletal_DHS,organ_developmental_renal_DHS,placental_DHS,stromal_b_DHS
1	12196538	12197530	Stem_peaks_peak_1350	unique	164.325	162.311	intron	(ENST00000492361, intron 7 of 8)	VPS13D (-33033), TNFRSF1B (+30031)	embryonic_primitive_DHS,lymphoid_DHS,stromal_b_DHS
1	12202076	12203006	Stem_peaks_peak_1351	unique	9.58123	8.19652	intron	(ENST00000492361, intron 8 of 8)	VPS13D (-27526), TNFRSF1B (+35538)	embryonic_primitive_DHS,lymphoid_DHS,organ_developmental_renal_DHS
1	12203607	12204395	Stem_peaks_peak_1352	unique	11.5581	10.1411	intron	(ENST00000492361, intron 8 of 8)	VPS13D (-26066), TNFRSF1B (+36998)	lymphoid_DHS,organ_developmental_renal_DHS
1	12208191	12209609	Stem_peaks_peak_1353	shared	136.625	134.666	exon	(ENST00000376259, exon 10 of 10)	VPS13D (-21167), TNFRSF1B (+41897)	myeloid_erythroid_DHS,renal_cancer_DHS,stromal_b_DHS,tissue_invariant_DHS
1	12218060	12219228	Stem_peaks_peak_1354	shared	359.596	357.301	Intergenic	NA	VPS13D (-11423), TNFRSF1B (+51641)	myeloid_erythroid_DHS
1	12229513	12231552	Stem_peaks_peak_1355	shared	284.966	282.764	intron	(ENST00000620676, intron 1 of 69)	VPS13D (+466)	embryonic_primitive_DHS,lymphoid_DHS,musculoskeletal_DHS,stromal_b_DHS,tissue_invariant_DHS
1	12275537	12276686	Stem_peaks_peak_1356	shared	64.5209	62.7582	exon	(ENST00000613099, exon 19 of 69)	VPS13D (+46045), DHRS3 (+341619)	embryonic_primitive_DHS,organ_developmental_renal_DHS
1	12327242	12328340	Stem_peaks_peak_1357	unique	37.9206	36.2752	exon	(ENST00000011700, exon 18 of 52)	VPS13D (+97724), DHRS3 (+289940)	placental_DHS,stromal_b_DHS
1	12386073	12386581	Stem_peaks_peak_1358	unique	54.5904	52.8662	exon	(ENST00000011700, exon 42 of 52)	VPS13D (+156260), DHRS3 (+231404)	digestive_DHS,renal_cancer_DHS
1	12453586	12454900	Stem_peaks_peak_1359	shared	237.244	235.108	intron	(ENST00000620676, intron 65 of 69)	DHRS3 (+163488), VPS13D (+224176)	digestive_DHS,lymphoid_DHS,organ_developmental_renal_DHS,placental_DHS,stromal_b_DHS,vascular_endothelial_DHS
1	12464894	12465279	Stem_peaks_peak_1360	shared	6.68033	5.35687	exon	(ENST00000543766, exon 1 of 4)	DHRS3 (+152644), VPS13D (+235020)	placental_DHS,stromal_a_DHS
1	12478218	12479006	Stem_peaks_peak_1361	shared	11.8937	10.4704	intron	(ENST00000543766, intron 1 of 3)	DHRS3 (+139119), VPS13D (+248545)	lymphoid_DHS,musculoskeletal_DHS,tissue_invariant_DHS
1	12484767	12487285	Stem_peaks_peak_1362	shared	602.422	599.875	intron	(ENST00000543766, intron 1 of 3)	DHRS3 (+131705), VPS13D (+255959)	organ_developmental_renal_DHS,pulmonary_developmental_DHS,renal_cancer_DHS,stromal_a_DHS,stromal_b_DHS,tissue_invariant_DHS
1	12494708	12496950	Stem_peaks_peak_1363	shared	228.647	226.524	intron	(ENST00000543766, intron 1 of 3)	DHRS3 (+121902), VPS13D (+265762)	cardiac_DHS,digestive_DHS,myeloid_erythroid_DHS,organ_developmental_renal_DHS,placental_DHS
1	12505573	12505916	Stem_peaks_peak_1364	shared	4.86806	3.5973	intron	(ENST00000620676, intron 68 of 69)	DHRS3 (+111986), VPS13D (+275678)	.
1	12513173	12514277	Stem_peaks_peak_1365	shared	9.7526	8.36422	Intergenic	NA	DHRS3 (+104006), VPS13D (+283658)	embryonic_primitive_DHS,lymphoid_DHS,organ_developmental_renal_DHS,pulmonary_developmental_DHS
1	12519077	12521234	Stem_peaks_peak_1366	shared	27.4513	25.8715	Intergenic	NA	DHRS3 (+97575), VPS13D (+290089)	cardiac_DHS,embryonic_primitive_DHS,musculoskeletal_DHS,stromal_b_DHS,vascular_endothelial_DHS
1	12525046	12526036	Stem_peaks_peak_1367	shared	42.0845	40.4173	Intergenic	NA	DHRS3 (+92190), VPS13D (+295474)	digestive_DHS,embryonic_primitive_DHS,organ_developmental_renal_DHS
1	12528682	12529620	Stem_peaks_peak_1368	unique	76.71	74.9059	TTS	(ENST00000416696)	DHRS3 (+88580), VPS13D (+299084)	digestive_DHS,placental_DHS,stromal_b_DHS
1	12531200	12532721	Stem_peaks_peak_1369	shared	13.7183	12.2699	Intergenic	NA	DHRS3 (+85770), VPS13D (+301894)	embryonic_primitive_DHS,placental_DHS,stromal_b_DHS
1	12539822	12541735	Stem_peaks_peak_1370	shared	603.296	600.748	Intergenic	NA	DHRS3 (+76952), VPS13D (+310712)	embryonic_primitive_DHS,organ_developmental_renal_DHS,stromal_a_DHS,stromal_b_DHS
1	12548737	12550750	Stem_peaks_peak_1371	unique	465.746	463.334	Intergenic	NA	DHRS3 (+67987), VPS13D (+319677)	cancer_epithelial_DHS,embryonic_primitive_DHS,musculoskeletal_DHS,organ_developmental_renal_DHS,stromal_a_DHS,stromal_b_DHS
1	12556394	12557084	Stem_peaks_peak_1372	unique	50.6578	48.9503	Intergenic	NA	DHRS3 (+60992), VPS13D (+326672)	digestive_DHS,embryonic_primitive_DHS,stromal_a_DHS,tissue_invariant_DHS
1	12565432	12566946	Stem_peaks_peak_1373	shared	69.09	67.311	Intergenic	NA	DHRS3 (+51542), VPS13D (+336122)	myeloid_erythroid_DHS,placental_DHS,pulmonary_developmental_DHS,tissue_invariant_DHS
1	12572566	12573867	Stem_peaks_peak_1374	shared	60.9367	59.1875	intron	(ENST00000464917, intron 2 of 3)	DHRS3 (+44514), VPS13D (+343150)	embryonic_primitive_DHS,musculoskeletal_DHS,placental_DHS,renal_cancer_DHS,stromal_b_DHS
1	12578137	12579415	Stem_peaks_peak_1375	shared	9.78365	8.39492	TTS	(ENST00000430996)	DHRS3 (+38955), VPS13D (+348709)	placental_DHS
1	12584950	12586532	Stem_peaks_peak_1376	shared	72.1203	70.3311	intron	(ENST00000616661, intron 1 of 5)	DHRS3 (+31990), VPS13D (+355674)	musculoskeletal_DHS,placental_DHS,pulmonary_developmental_DHS
1	12590842	12591937	Stem_peaks_peak_1377	unique	35.761	34.1278	intron	(ENST00000616661, intron 1 of 5)	DHRS3 (+26341), VPS13D (+361323)	embryonic_primitive_DHS,musculoskeletal_DHS,placental_DHS
1	12595509	12596724	Stem_peaks_peak_1378	shared	104.164	102.28	exon	(ENST00000430996, exon 1 of 4)	DHRS3 (+21614), VPS13D (+366050)	embryonic_primitive_DHS,lymphoid_DHS,musculoskeletal_DHS,myeloid_erythroid_DHS,organ_developmental_renal_DHS,stromal_a_DHS
1	12601164	12602109	Stem_peaks_peak_1379	unique	73.197	71.4042	intron	(ENST00000616661, intron 1 of 5)	DHRS3 (+16094), VPS13D (+371570)	digestive_DHS,embryonic_primitive_DHS,placental_DHS,stromal_a_DHS,stromal_b_DHS
1	12603879	12604851	Stem_peaks_peak_1380	shared	205.096	203.01	intron	(ENST00000616661, intron 1 of 5)	DHRS3 (+13366), VPS13D (+374298)	neural_DHS,stromal_a_DHS,vascular_endothelial_DHS
1	12616041	12617223	Stem_peaks_peak_1381	shared	48.802	47.1029	promoter-TSS	(ENST00000482265)	DHRS3 (+1099), VPS13D (+386565)	cardiac_DHS,embryonic_primitive_DHS,lymphoid_DHS,musculoskeletal_DHS,stromal_b_DHS
1	12617999	12620114	Stem_peaks_peak_1382	shared	779.131	776.424	exon	(ENST00000606790, exon 1 of 1)	DHRS3 (-1326)	cardiac_DHS,digestive_DHS,embryonic_primitive_DHS,lymphoid_DHS,neural_DHS,organ_developmental_renal_DHS,tissue_invariant_DHS
1	12630210	12631779	Stem_peaks_peak_1383	shared	16.1862	14.7079	Intergenic	NA	AADACL4 (-13552), DHRS3 (-13264)	neural_DHS,stromal_b_DHS
1	12636095	12637023	Stem_peaks_peak_1384	unique	64.5209	62.7582	Intergenic	NA	DHRS3 (-18828), AADACL4 (-7988)	embryonic_primitive_DHS,renal_cancer_DHS
1	12644118	12644887	Stem_peaks_peak_1385	unique	22.1737	20.6357	promoter-TSS	(ENST00000376221)	AADACL4 (-44)	myeloid_erythroid_DHS
1	12646054	12646499	Stem_peaks_peak_1386	shared	6.81151	5.48608	intron	(ENST00000376221, intron 1 of 3)	AADACL3 (-69866), AADACL4 (+1730)	embryonic_primitive_DHS
1	12648830	12650396	Stem_peaks_peak_1387	unique	11.3331	9.91982	intron	(ENST00000376221, intron 1 of 3)	AADACL3 (-66530), AADACL4 (+5066)	embryonic_primitive_DHS,organ_developmental_renal_DHS,tissue_invariant_DHS
1	12658397	12659438	Stem_peaks_peak_1388	unique	106.315	104.426	intron	(ENST00000376221, intron 2 of 3)	AADACL3 (-57225), AADACL4 (+14371)	lymphoid_DHS,organ_developmental_renal_DHS,tissue_invariant_DHS
1	12705386	12706485	Stem_peaks_peak_1389	shared	153.253	151.26	Intergenic	NA	AADACL3 (-10207), AADACL4 (+61389)	placental_DHS
1	12711401	12712324	Stem_peaks_peak_1390	shared	81.3773	79.5583	Intergenic	NA	AADACL3 (-4280)	embryonic_primitive_DHS,placental_DHS,renal_cancer_DHS,stromal_b_DHS
1	12713774	12714118	Stem_peaks_peak_1391	shared	8.35124	6.99045	Intergenic	NA	AADACL3 (-2197)	embryonic_primitive_DHS
1	12714490	12716437	Stem_peaks_peak_1392	shared	82.3178	80.496	promoter-TSS	(ENST00000359318)	AADACL3 (-679)	embryonic_primitive_DHS,neural_DHS,organ_developmental_renal_DHS,placental_DHS
1	12734698	12735060	Stem_peaks_peak_1393	shared	33.5794	31.9592	Intergenic	NA	PRAMEF12 (-39962), AADACL3 (+18736)	placental_DHS
1	12756103	12756605	Stem_peaks_peak_1394	shared	5.80339	4.50549	intron	(ENST00000614859, intron 2 of 3)	PRAMEF12 (-18487), AADACL3 (+40211)	digestive_DHS,placental_DHS
1	12757425	12758431	Stem_peaks_peak_1395	shared	234.542	232.41	intron	(ENST00000614859, intron 2 of 3)	PRAMEF12 (-16913), AADACL3 (+41785)	embryonic_primitive_DHS,placental_DHS
1	12770000	12771090	Stem_peaks_peak_1396	shared	13.0321	11.5925	Intergenic	NA	PRAMEF12 (-4296)	embryonic_primitive_DHS
1	12775525	12777144	Stem_peaks_peak_1397	shared	20.0504	18.5317	intron	(ENST00000357726, intron 2 of 2)	PRAMEF1 (-15062), PRAMEF12 (+1494)	embryonic_primitive_DHS,lymphoid_DHS,placental_DHS
1	12797342	12799315	Stem_peaks_peak_1398	shared	68.8736	67.0952	Intergenic	NA	PRAMEF1 (+6932), PRAMEF11 (+33081)	renal_cancer_DHS
1	12807424	12808509	Stem_peaks_peak_1399	shared	15.4395	13.9693	Intergenic	NA	PRAMEF1 (+16570), PRAMEF11 (+23443)	embryonic_primitive_DHS,tissue_invariant_DHS
1	12810131	12810999	Stem_peaks_peak_1400	shared	8.75225	7.38271	Intergenic	NA	PRAMEF1 (+19168), PRAMEF11 (+20845)	embryonic_primitive_DHS,stromal_b_DHS
1	12839060	12840114	Stem_peaks_peak_1401	shared	9.7526	8.36422	intron	(ENST00000438176, intron 2 of 3)	PRAMEF11 (-8177), HNRNPCL1 (+9138)	.
1	12851570	12852224	Stem_peaks_peak_1402	shared	48.7888	47.0897	Intergenic	NA	HNRNPCL1 (-3172)	placental_DHS,renal_cancer_DHS,stromal_a_DHS
1	12855215	12855934	Stem_peaks_peak_1403	unique	12.0299	10.6053	Intergenic	NA	PRAMEF2 (-1511)	renal_cancer_DHS
1	12858772	12860190	Stem_peaks_peak_1404	shared	14.6079	13.1482	intron	(ENST00000240189, intron 2 of 3)	PRAMEF2 (+2395), PRAMEF4 (+26720)	.
1	13113762	13114442	Stem_peaks_peak_1405	shared	5.44236	4.15319	Intergenic	NA	HNRNPCL2 (+2752), PRAMEF25 (+45425)	.
1	13224555	13225292	Stem_peaks_peak_1406	shared	10.5339	9.13203	exon	(ENST00000624297, exon 2 of 3)	PRAMEF13 (-26794), PRAMEF18 (+1182)	.
1	13228394	13228737	Stem_peaks_peak_1407	unique	7.8003	6.45057	Intergenic	NA	PRAMEF18 (-2460)	lymphoid_DHS
1	13245962	13246660	Stem_peaks_peak_1408	shared	8.27015	6.91039	intron	(ENST00000504262, intron 1 of 2)	PRAMEF18 (-20205), PRAMEF5 (-7901)	lymphoid_DHS,placental_DHS
1	13506264	13506893	Stem_peaks_peak_1409	unique	7.8003	6.45057	intron	(ENST00000376085, intron 1 of 1)	LRRC38 (+7469), PRAMEF20 (+96129)	placental_DHS
1	13517319	13518055	Stem_peaks_peak_1410	shared	13.3236	11.8801	Intergenic	NA	LRRC38 (-3639)	embryonic_primitive_DHS
1	13528374	13528764	Stem_peaks_peak_1411	unique	17.0295	15.5413	Intergenic	NA	PDPN (-54896), LRRC38 (-14521)	.
1	13600542	13601079	Stem_peaks_peak_1412	unique	4.68339	3.41894	intron	(ENST00000513143, intron 2 of 6)	PRDM2 (-104044), PDPN (+17346)	pulmonary_developmental_DHS,stromal_b_DHS
1	13665538	13666471	Stem_peaks_peak_1413	shared	103.189	101.308	Intergenic	NA	PRDM2 (-38850), PDPN (+82540)	lymphoid_DHS,neural_DHS,tissue_invariant_DHS
1	13670769	13671110	Stem_peaks_peak_1414	unique	25.8985	24.3303	Intergenic	NA	PRDM2 (-33915), PDPN (+87475)	.
1	13694899	13696225	Stem_peaks_peak_1415	shared	23.2671	21.7198	TTS	(ENST00000517276)	PRDM2 (-9293), PDPN (+112097)	placental_DHS
1	13699672	13701216	Stem_peaks_peak_1416	unique	42.9197	41.2482	intron	(ENST00000484063, intron 1 of 5)	PRDM2 (-4411)	embryonic_primitive_DHS,stromal_b_DHS,tissue_invariant_DHS
1	13723483	13724067	Stem_peaks_peak_1417	shared	16.0677	14.5903	intron	(ENST00000484063, intron 2 of 5)	KAZN (-874929), PRDM2 (+18920)	embryonic_primitive_DHS,myeloid_erythroid_DHS,stromal_b_DHS
1	13725506	13726239	Stem_peaks_peak_1418	shared	95.7139	93.8533	intron	(ENST00000484063, intron 2 of 5)	KAZN (-872831), PRDM2 (+21018)	embryonic_primitive_DHS,stromal_a_DHS
1	13748791	13749969	Stem_peaks_peak_1419	shared	253.451	251.292	promoter-TSS	(ENST00000343137)	KAZN (-849324), PRDM2 (+44525)	digestive_DHS,organ_developmental_renal_DHS,stromal_b_DHS,tissue_invariant_DHS,vascular_endothelial_DHS
1	13754132	13754932	Stem_peaks_peak_1420	shared	19.4186	17.9061	intron	(ENST00000376048, intron 6 of 7)	KAZN (-844172), PRDM2 (+49677)	lymphoid_DHS,stromal_b_DHS
1	13757903	13758494	Stem_peaks_peak_1421	shared	49.7346	48.0313	intron	(ENST00000376048, intron 6 of 7)	KAZN (-840505), PRDM2 (+53344)	placental_DHS,renal_cancer_DHS
1	13759232	13759607	Stem_peaks_peak_1422	unique	42.1841	40.5165	intron	(ENST00000376048, intron 6 of 7)	KAZN (-839284), PRDM2 (+54565)	lymphoid_DHS,myeloid_erythroid_DHS,pulmonary_developmental_DHS
1	13762353	13762910	Stem_peaks_peak_1423	shared	19.8199	18.3037	intron	(ENST00000376048, intron 6 of 7)	KAZN (-836072), PRDM2 (+57777)	embryonic_primitive_DHS,neural_DHS
1	13764616	13765252	Stem_peaks_peak_1424	unique	22.2388	20.7004	intron	(ENST00000376048, intron 6 of 7)	KAZN (-833770), PRDM2 (+60079)	embryonic_primitive_DHS,stromal_b_DHS
1	13766110	13766464	Stem_peaks_peak_1425	unique	9.15217	7.77598	intron	(ENST00000376048, intron 6 of 7)	KAZN (-832417), PRDM2 (+61432)	placental_DHS
1	13780156	13780809	Stem_peaks_peak_1426	unique	8.99785	7.62351	exon	(ENST00000235372, exon 8 of 10)	KAZN (-818221), PRDM2 (+75628)	neural_DHS,stromal_b_DHS
1	13788461	13789391	Stem_peaks_peak_1427	unique	102.559	100.68	TTS	(ENST00000311066)	KAZN (-809778), PRDM2 (+84071)	embryonic_primitive_DHS
1	13798561	13799635	Stem_peaks_peak_1428	shared	302.839	300.613	intron	(ENST00000235372, intron 8 of 9)	KAZN (-799606), PRDM2 (+94243)	digestive_DHS
1	13800790	13802017	Stem_peaks_peak_1429	shared	731.678	729.013	intron	(ENST00000235372, intron 8 of 9)	KAZN (-797300), PRDM2 (+96549)	digestive_DHS,embryonic_primitive_DHS,placental_DHS
1	13803622	13804247	Stem_peaks_peak_1430	unique	21.2075	19.6784	intron	(ENST00000235372, intron 8 of 9)	KAZN (-794769), PRDM2 (+99080)	embryonic_primitive_DHS,placental_DHS
1	13805346	13805812	Stem_peaks_peak_1431	shared	29.2865	27.6943	intron	(ENST00000235372, intron 8 of 9)	KAZN (-793125), PRDM2 (+100724)	placental_DHS
1	13811157	13812038	Stem_peaks_peak_1432	shared	80.262	78.4464	intron	(ENST00000235372, intron 8 of 9)	KAZN (-787106), PRDM2 (+106743)	embryonic_primitive_DHS,musculoskeletal_DHS
1	13813061	13814261	Stem_peaks_peak_1433	shared	82.8894	81.0659	intron	(ENST00000235372, intron 8 of 9)	KAZN (-785043), PRDM2 (+108806)	embryonic_primitive_DHS,lymphoid_DHS,musculoskeletal_DHS,myeloid_erythroid_DHS,renal_cancer_DHS
1	13819862	13820451	Stem_peaks_peak_1434	unique	6.46587	5.14793	intron	(ENST00000505823, intron 3 of 3)	KAZN (-778547), PRDM2 (+115302)	cancer_epithelial_DHS,embryonic_primitive_DHS
1	13828530	13830084	Stem_peaks_peak_1435	shared	105.667	103.78	Intergenic	NA	KAZN (-769397), PRDM2 (+124452)	digestive_DHS,embryonic_primitive_DHS,lymphoid_DHS,placental_DHS,tissue_invariant_DHS
1	13888459	13889042	Stem_peaks_peak_1436	unique	54.5904	52.8662	Intergenic	NA	KAZN (-709953), PRDM2 (+183896)	digestive_DHS
1	13960416	13960904	Stem_peaks_peak_1437	unique	35.2921	33.6616	intron	(ENST00000636564, intron 1 of 2)	KAZN (-638044), PRDM2 (+255805)	tissue_invariant_DHS
1	13965623	13966431	Stem_peaks_peak_1438	unique	31.8993	30.2895	intron	(ENST00000636564, intron 1 of 2)	KAZN (-632677), PRDM2 (+261172)	tissue_invariant_DHS
1	14113707	14114067	Stem_peaks_peak_1439	unique	8.99785	7.62351	intron	(ENST00000636564, intron 1 of 2)	KAZN (-484817), PRDM2 (+409032)	lymphoid_DHS,neural_DHS,tissue_invariant_DHS
1	14136440	14137070	Stem_peaks_peak_1440	unique	11.8937	10.4704	intron	(ENST00000636564, intron 1 of 2)	KAZN (-461949), PRDM2 (+431900)	cancer_epithelial_DHS,embryonic_primitive_DHS,stromal_b_DHS
1	14137939	14138781	Stem_peaks_peak_1441	shared	53.0767	51.3588	intron	(ENST00000636564, intron 1 of 2)	KAZN (-460344), PRDM2 (+433505)	cancer_epithelial_DHS,embryonic_primitive_DHS,musculoskeletal_DHS,placental_DHS,renal_cancer_DHS
1	14479731	14480293	Stem_peaks_peak_1442	shared	35.2921	33.6616	intron	(ENST00000636203, intron 2 of 16)	KAZN (-118692), PRDM2 (+775157)	organ_developmental_renal_DHS,renal_cancer_DHS
1	14522981	14523446	Stem_peaks_peak_1443	unique	8.50968	7.14502	intron	(ENST00000636203, intron 2 of 16)	KAZN (-75490), PRDM2 (+818359)	stromal_a_DHS,stromal_b_DHS
1	14597718	14599040	Stem_peaks_peak_1444	shared	10.2705	8.87312	promoter-TSS	(ENST00000376030)	KAZN (-325)	embryonic_primitive_DHS,myeloid_erythroid_DHS,placental_DHS
1	14627072	14627599	Stem_peaks_peak_1445	unique	11.8937	10.4704	intron	(ENST00000636203, intron 3 of 16)	TMEM51 (-525196), KAZN (+28632)	embryonic_primitive_DHS,pulmonary_developmental_DHS,tissue_invariant_DHS
1	14634638	14635299	Stem_peaks_peak_1446	shared	21.8139	20.2791	intron	(ENST00000636203, intron 3 of 16)	TMEM51 (-517563), KAZN (+36265)	placental_DHS
1	14731643	14733723	Stem_peaks_peak_1447	shared	181.229	179.183	intron	(ENST00000636203, intron 3 of 16)	TMEM51 (-419849), KAZN (+133979)	embryonic_primitive_DHS,lymphoid_DHS,musculoskeletal_DHS,organ_developmental_renal_DHS,placental_DHS,tissue_invariant_DHS
1	14737180	14737765	Stem_peaks_peak_1448	unique	11.8316	10.4104	intron	(ENST00000636203, intron 3 of 16)	TMEM51 (-415059), KAZN (+138769)	lymphoid_DHS,myeloid_erythroid_DHS,placental_DHS,renal_cancer_DHS
1	14740157	14740659	Stem_peaks_peak_1449	unique	4.14997	2.90502	intron	(ENST00000636203, intron 3 of 16)	TMEM51 (-412124), KAZN (+141704)	embryonic_primitive_DHS,organ_developmental_renal_DHS
1	14759625	14760679	Stem_peaks_peak_1450	unique	122.595	120.667	intron	(ENST00000636203, intron 3 of 16)	TMEM51 (-392380), KAZN (+161448)	neural_DHS,placental_DHS
1	14778917	14779582	Stem_peaks_peak_1451	unique	19.0212	17.5124	intron	(ENST00000636203, intron 3 of 16)	TMEM51 (-373282), KAZN (+180546)	embryonic_primitive_DHS,musculoskeletal_DHS,myeloid_erythroid_DHS,neural_DHS
1	14787491	14788755	Stem_peaks_peak_1452	unique	176.806	174.768	intron	(ENST00000636203, intron 3 of 16)	TMEM51 (-364409), KAZN (+189419)	digestive_DHS,embryonic_primitive_DHS,musculoskeletal_DHS,neural_DHS,placental_DHS
1	14795257	14796856	Stem_peaks_peak_1453	shared	17.9823	16.485	intron	(ENST00000636203, intron 3 of 16)	TMEM51 (-356475), KAZN (+197353)	placental_DHS
1	14804149	14805031	Stem_peaks_peak_1454	shared	9.49804	8.11429	intron	(ENST00000636203, intron 3 of 16)	TMEM51 (-347942), KAZN (+205886)	embryonic_primitive_DHS
1	14822232	14823290	Stem_peaks_peak_1455	shared	42.1277	40.4604	intron	(ENST00000636203, intron 3 of 16)	TMEM51 (-329771), KAZN (+224057)	embryonic_primitive_DHS,organ_developmental_renal_DHS,stromal_b_DHS
1	14833380	14834173	Stem_peaks_peak_1456	shared	196.695	194.623	intron	(ENST00000636203, intron 3 of 16)	TMEM51 (-318755), KAZN (+235073)	placental_DHS
1	14838689	14840168	Stem_peaks_peak_1457	shared	103.319	101.438	intron	(ENST00000636203, intron 3 of 16)	TMEM51 (-313103), KAZN (+240725)	lymphoid_DHS,placental_DHS
1	14851957	14852416	Stem_peaks_peak_1458	unique	4.81696	3.54989	intron	(ENST00000636203, intron 3 of 16)	TMEM51 (-300345), KAZN (+253483)	renal_cancer_DHS
1	14859107	14860258	Stem_peaks_peak_1459	shared	75.5946	73.7938	intron	(ENST00000636203, intron 3 of 16)	TMEM51 (-292849), KAZN (+260979)	neural_DHS,placental_DHS
1	14871017	14872170	Stem_peaks_peak_1460	shared	113.365	111.459	intron	(ENST00000636203, intron 3 of 16)	TMEM51 (-280938), KAZN (+272890)	placental_DHS
1	14880292	14882239	Stem_peaks_peak_1461	shared	504.171	501.72	intron	(ENST00000636203, intron 3 of 16)	TMEM51 (-271266), KAZN (+282562)	lymphoid_DHS,myeloid_erythroid_DHS,neural_DHS,placental_DHS,renal_cancer_DHS,stromal_a_DHS,stromal_b_DHS
1	14892061	14892719	Stem_peaks_peak_1462	shared	13.0795	11.6395	intron	(ENST00000636203, intron 3 of 16)	TMEM51 (-260142), KAZN (+293686)	neural_DHS
1	14894446	14896614	Stem_peaks_peak_1463	shared	108.842	106.947	intron	(ENST00000636203, intron 3 of 16)	TMEM51 (-257002), KAZN (+296826)	digestive_DHS,neural_DHS,stromal_b_DHS
1	14903899	14904793	Stem_peaks_peak_1464	unique	12.6167	11.1837	intron	(ENST00000636203, intron 3 of 16)	TMEM51 (-248186), KAZN (+305642)	embryonic_primitive_DHS,placental_DHS
1	14913411	14915584	Stem_peaks_peak_1465	shared	409.154	406.802	intron	(ENST00000636203, intron 3 of 16)	TMEM51 (-238034), KAZN (+315794)	embryonic_primitive_DHS,organ_developmental_renal_DHS,stromal_b_DHS
1	14924886	14927300	Stem_peaks_peak_1466	shared	493.219	490.779	intron	(ENST00000361144, intron 1 of 7)	TMEM51 (-226439), KAZN (+327389)	embryonic_primitive_DHS,neural_DHS,organ_developmental_renal_DHS,placental_DHS,stromal_b_DHS
1	14929508	14930354	Stem_peaks_peak_1467	shared	145.32	143.343	exon	(ENST00000376028, exon 1 of 5)	TMEM51 (-222601), KAZN (+331227)	digestive_DHS,neural_DHS
1	14933537	14934929	Stem_peaks_peak_1468	unique	34.5413	32.9155	intron	(ENST00000400798, intron 1 of 7)	TMEM51 (-218299), KAZN (+335529)	myeloid_erythroid_DHS
1	14936937	14937944	Stem_peaks_peak_1469	unique	9.36443	7.98395	intron	(ENST00000400798, intron 1 of 7)	TMEM51 (-215091), KAZN (+338737)	neural_DHS,organ_developmental_renal_DHS,placental_DHS
1	14942480	14944654	Stem_peaks_peak_1470	shared	106.53	104.641	intron	(ENST00000400798, intron 1 of 7)	TMEM51 (-208965), KAZN (+344863)	digestive_DHS,embryonic_primitive_DHS,musculoskeletal_DHS,placental_DHS,stromal_a_DHS,stromal_b_DHS
1	14946658	14947132	Stem_peaks_peak_1471	unique	15.4673	13.997	intron	(ENST00000400797, intron 1 of 7)	TMEM51 (-205637), KAZN (+348191)	stromal_b_DHS
1	14955168	14955700	Stem_peaks_peak_1472	unique	20.0435	18.5258	intron	(ENST00000400797, intron 1 of 7)	TMEM51 (-197098), KAZN (+356730)	cancer_epithelial_DHS
1	14958469	14959640	Stem_peaks_peak_1473	shared	12.9177	11.4806	intron	(ENST00000400797, intron 1 of 7)	TMEM51 (-193477), KAZN (+360351)	neural_DHS
1	14961821	14962681	Stem_peaks_peak_1474	unique	12.886	11.4491	intron	(ENST00000636203, intron 4 of 16)	TMEM51 (-190281), KAZN (+363547)	embryonic_primitive_DHS,neural_DHS
1	14968331	14969230	Stem_peaks_peak_1475	shared	171.208	169.181	intron	(ENST00000636203, intron 4 of 16)	TMEM51 (-183751), KAZN (+370077)	embryonic_primitive_DHS,lymphoid_DHS,neural_DHS,stromal_a_DHS
1	14970250	14971055	Stem_peaks_peak_1476	unique	70.0739	68.2914	intron	(ENST00000636203, intron 4 of 16)	TMEM51 (-181879), KAZN (+371949)	stromal_a_DHS,stromal_b_DHS
1	14976254	14978631	Stem_peaks_peak_1477	shared	26.7652	25.1907	intron	(ENST00000636203, intron 4 of 16)	TMEM51 (-175089), KAZN (+378739)	lymphoid_DHS,organ_developmental_renal_DHS,renal_cancer_DHS,stromal_b_DHS
1	14982152	14983228	Stem_peaks_peak_1478	shared	13.8923	12.4425	intron	(ENST00000636203, intron 4 of 16)	TMEM51 (-169842), KAZN (+383986)	neural_DHS
1	14987547	14989207	Stem_peaks_peak_1479	shared	325.114	322.86	intron	(ENST00000636203, intron 4 of 16)	TMEM51 (-164155), KAZN (+389673)	musculoskeletal_DHS,neural_DHS
1	14995602	14997066	Stem_peaks_peak_1480	shared	984.693	981.81	intron	(ENST00000636203, intron 4 of 16)	TMEM51 (-156198), KAZN (+397630)	embryonic_primitive_DHS,renal_cancer_DHS,stromal_b_DHS
1	15008303	15009360	Stem_peaks_peak_1481	unique	10.8109	9.40452	intron	(ENST00000636203, intron 4 of 16)	TMEM51 (-143700), KAZN (+410128)	cardiac_DHS,organ_developmental_renal_DHS,stromal_b_DHS,tissue_invariant_DHS,vascular_endothelial_DHS
1	15016120	15017328	Stem_peaks_peak_1482	shared	63.0564	61.2992	intron	(ENST00000636203, intron 4 of 16)	TMEM51 (-135808), KAZN (+418020)	cancer_epithelial_DHS,digestive_DHS,myeloid_erythroid_DHS,placental_DHS
1	15019662	15022492	Stem_peaks_peak_1483	shared	121.67	119.744	intron	(ENST00000636203, intron 4 of 16)	TMEM51 (-131455), KAZN (+422373)	digestive_DHS,myeloid_erythroid_DHS,neural_DHS,placental_DHS
1	15027290	15028478	Stem_peaks_peak_1484	shared	411.044	408.69	intron	(ENST00000636203, intron 4 of 16)	TMEM51 (-124648), KAZN (+429180)	neural_DHS,organ_developmental_renal_DHS,placental_DHS,stromal_b_DHS,tissue_invariant_DHS
1	15036393	15038407	Stem_peaks_peak_1485	shared	29.8019	28.2064	intron	(ENST00000636203, intron 5 of 16)	TMEM51 (-115132), KAZN (+438696)	embryonic_primitive_DHS,neural_DHS
1	15046247	15047287	Stem_peaks_peak_1486	unique	80.8208	79.0035	intron	(ENST00000636203, intron 6 of 16)	TMEM51 (-105765), KAZN (+448063)	lymphoid_DHS,neural_DHS,stromal_a_DHS,tissue_invariant_DHS
1	15062448	15063476	Stem_peaks_peak_1487	unique	19.6339	18.1199	exon	(ENST00000491547, exon 6 of 7)	TMEM51 (-89570), KAZN (+464258)	embryonic_primitive_DHS
1	15070037	15070530	Stem_peaks_peak_1488	unique	9.5742	8.18957	intron	(ENST00000636203, intron 10 of 16)	TMEM51 (-82248), KAZN (+471580)	stromal_b_DHS
1	15075112	15076284	Stem_peaks_peak_1489	shared	7.67757	6.33146	intron	(ENST00000636203, intron 10 of 16)	TMEM51 (-76834), KAZN (+476994)	myeloid_erythroid_DHS
1	15080616	15081666	Stem_peaks_peak_1490	shared	23.4815	21.933	intron	(ENST00000636203, intron 10 of 16)	TMEM51 (-71391), KAZN (+482437)	lymphoid_DHS,musculoskeletal_DHS
1	15087603	15088090	Stem_peaks_peak_1491	shared	45.5147	43.8309	intron	(ENST00000636203, intron 10 of 16)	TMEM51 (-64685), KAZN (+489143)	placental_DHS,renal_cancer_DHS
1	15089413	15090843	Stem_peaks_peak_1492	shared	269.035	266.854	intron	(ENST00000636203, intron 10 of 16)	TMEM51 (-62404), KAZN (+491424)	musculoskeletal_DHS,myeloid_erythroid_DHS,neural_DHS,organ_developmental_renal_DHS,renal_cancer_DHS
1	15099217	15101662	Stem_peaks_peak_1493	unique	93.1932	91.3397	intron	(ENST00000636203, intron 12 of 16)	TMEM51 (-52092), KAZN (+501736)	embryonic_primitive_DHS,myeloid_erythroid_DHS,neural_DHS,organ_developmental_renal_DHS,vascular_endothelial_DHS
1	15106814	15107295	Stem_peaks_peak_1494	unique	8.84038	7.46975	intron	(ENST00000636203, intron 15 of 16)	TMEM51 (-45477), KAZN (+508351)	embryonic_primitive_DHS,myeloid_erythroid_DHS
1	15112125	15113012	Stem_peaks_peak_1495	unique	33.3792	31.7605	exon	(ENST00000310916, exon 6 of 6)	TMEM51 (-39963), KAZN (+513865)	embryonic_primitive_DHS
1	15114562	15115307	Stem_peaks_peak_1496	unique	10.9341	9.52648	exon	(ENST00000310916, exon 6 of 6)	TMEM51 (-37597), KAZN (+516231)	.
1	15128291	15129725	Stem_peaks_peak_1497	shared	265.349	263.173	intron	(ENST00000404665, intron 1 of 4)	TMEM51 (-23524), KAZN (+530304)	embryonic_primitive_DHS,myeloid_erythroid_DHS,tissue_invariant_DHS
1	15139401	15140731	Stem_peaks_peak_1498	shared	2205.31	2201.4	intron	(ENST00000404665, intron 1 of 4)	TMEM51 (-12466), KAZN (+541362)	digestive_DHS,embryonic_primitive_DHS,lymphoid_DHS,organ_developmental_renal_DHS
1	15145408	15146866	Stem_peaks_peak_1499	shared	21.1609	19.6321	intron	(ENST00000404665, intron 1 of 4)	TMEM51 (-6395), KAZN (+547433)	digestive_DHS,myeloid_erythroid_DHS,neural_DHS,placental_DHS
1	15152470	15154917	Stem_peaks_peak_1500	shared	373.466	371.154	promoter-TSS	(ENST00000376008)	EFHD2 (-256201), TMEM51 (+1162)	cancer_epithelial_DHS,embryonic_primitive_DHS,myeloid_erythroid_DHS,neural_DHS,stromal_b_DHS,tissue_invariant_DHS
1	15158049	15159376	Stem_peaks_peak_1501	shared	55.6854	53.9567	intron	(ENST00000400796, intron 1 of 2)	EFHD2 (-251182), TMEM51 (+6181)	cancer_epithelial_DHS,neural_DHS,placental_DHS,renal_cancer_DHS,stromal_b_DHS
1	15171572	15172152	Stem_peaks_peak_1502	unique	11.9962	10.5719	promoter-TSS	(ENST00000424792)	EFHD2 (-238033), TMEM51 (+19330)	embryonic_primitive_DHS
1	15172501	15174657	Stem_peaks_peak_1503	unique	92.9515	91.0986	intron	(ENST00000400796, intron 1 of 2)	EFHD2 (-236316), TMEM51 (+21047)	cancer_epithelial_DHS,digestive_DHS,placental_DHS,stromal_b_DHS
1	15176248	15176734	Stem_peaks_peak_1504	unique	6.51232	5.19366	intron	(ENST00000400796, intron 1 of 2)	EFHD2 (-233404), TMEM51 (+23959)	lymphoid_DHS
1	15177855	15178217	Stem_peaks_peak_1505	unique	7.40146	6.06117	intron	(ENST00000400796, intron 1 of 2)	EFHD2 (-231859), TMEM51 (+25504)	embryonic_primitive_DHS,myeloid_erythroid_DHS
1	15186670	15187495	Stem_peaks_peak_1506	shared	12.2929	10.8644	intron	(ENST00000400796, intron 1 of 2)	EFHD2 (-222812), TMEM51 (+34551)	embryonic_primitive_DHS,tissue_invariant_DHS,vascular_endothelial_DHS
1	15189289	15190425	Stem_peaks_peak_1507	shared	148.529	146.545	intron	(ENST00000400796, intron 1 of 2)	EFHD2 (-220038), TMEM51 (+37325)	digestive_DHS,stromal_b_DHS,vascular_endothelial_DHS
1	15195541	15196096	Stem_peaks_peak_1508	shared	27.1986	25.621	intron	(ENST00000400796, intron 1 of 2)	EFHD2 (-214076), TMEM51 (+43287)	placental_DHS,stromal_b_DHS
1	15200269	15201001	Stem_peaks_peak_1509	unique	32.6473	31.0333	intron	(ENST00000400796, intron 1 of 2)	EFHD2 (-209260), TMEM51 (+48103)	myeloid_erythroid_DHS,stromal_a_DHS,stromal_b_DHS
1	15206106	15207646	Stem_peaks_peak_1510	shared	173.97	171.938	intron	(ENST00000400796, intron 1 of 2)	EFHD2 (-203019), TMEM51 (+54344)	embryonic_primitive_DHS,lymphoid_DHS,organ_developmental_renal_DHS,renal_cancer_DHS
1	15213586	15215377	Stem_peaks_peak_1511	shared	805.063	802.334	intron	(ENST00000434578, intron 2 of 3)	EFHD2 (-195413), TMEM51 (+61950)	digestive_DHS,musculoskeletal_DHS,organ_developmental_renal_DHS,placental_DHS,stromal_b_DHS,tissue_invariant_DHS
1	15221002	15223160	Stem_peaks_peak_1512	shared	153.489	151.496	Intergenic	NA	EFHD2 (-187814), TMEM51 (+69549)	digestive_DHS,organ_developmental_renal_DHS,placental_DHS
1	15238233	15238584	Stem_peaks_peak_1513	shared	4.86806	3.5973	Intergenic	NA	EFHD2 (-171486), TMEM51 (+85877)	stromal_b_DHS
1	15243347	15243922	Stem_peaks_peak_1514	shared	31.9505	30.3405	Intergenic	NA	EFHD2 (-166260), TMEM51 (+91103)	cardiac_DHS,placental_DHS,pulmonary_developmental_DHS
1	15246155	15247864	Stem_peaks_peak_1515	shared	171.82	169.792	promoter-TSS	(ENST00000358897)	EFHD2 (-162885), TMEM51 (+94478)	embryonic_primitive_DHS,organ_developmental_renal_DHS,placental_DHS,stromal_b_DHS,tissue_invariant_DHS
1	15252104	15252557	Stem_peaks_peak_1516	shared	8.11083	6.75505	intron	(ENST00000433640, intron 2 of 3)	EFHD2 (-157564), TMEM51 (+99799)	embryonic_primitive_DHS,neural_DHS
1	15259039	15261947	Stem_peaks_peak_1517	shared	66.0193	64.2513	intron	(ENST00000433640, intron 2 of 3)	EFHD2 (-149402), TMEM51 (+107961)	embryonic_primitive_DHS,lymphoid_DHS,myeloid_erythroid_DHS,placental_DHS,pulmonary_developmental_DHS,stromal_b_DHS,vascular_endothelial_DHS
1	15272099	15273030	Stem_peaks_peak_1518	shared	202.332	200.251	intron	(ENST00000375998, intron 2 of 29)	EFHD2 (-137330), TMEM51 (+120033)	embryonic_primitive_DHS,neural_DHS,tissue_invariant_DHS
1	15279658	15280542	Stem_peaks_peak_1519	unique	23.9612	22.409	intron	(ENST00000375998, intron 2 of 29)	EFHD2 (-129795), TMEM51 (+127568)	embryonic_primitive_DHS,renal_cancer_DHS
1	15286947	15288460	Stem_peaks_peak_1520	unique	10.8152	9.40879	intron	(ENST00000462113, intron 1 of 1)	EFHD2 (-122191), TMEM51 (+135172)	cardiac_DHS,digestive_DHS,embryonic_primitive_DHS,musculoskeletal_DHS
1	15289728	15290600	Stem_peaks_peak_1521	shared	31.4869	29.8797	TTS	(ENST00000462113)	EFHD2 (-119731), TMEM51 (+137632)	stromal_a_DHS
1	15295850	15297256	Stem_peaks_peak_1522	shared	22.9003	21.3561	intron	(ENST00000433640, intron 3 of 3)	EFHD2 (-113342), TMEM51 (+144021)	organ_developmental_renal_DHS,placental_DHS,renal_cancer_DHS,stromal_b_DHS
1	15304643	15305358	Stem_peaks_peak_1523	unique	42.9197	41.2482	promoter-TSS	(ENST00000375995)	EFHD2 (-104894), TMEM51 (+152469)	embryonic_primitive_DHS,neural_DHS,organ_developmental_renal_DHS
1	15310155	15311300	Stem_peaks_peak_1524	unique	15.2153	13.7481	intron	(ENST00000375998, intron 6 of 29)	EFHD2 (-99167), TMEM51 (+158196)	neural_DHS
1	15316037	15316928	Stem_peaks_peak_1525	unique	6.04664	4.73993	intron	(ENST00000524761, intron 2 of 3)	EFHD2 (-93412), TMEM51 (+163951)	digestive_DHS,embryonic_primitive_DHS,lymphoid_DHS,pulmonary_developmental_DHS
1	15322836	15325022	Stem_peaks_peak_1526	shared	247.46	245.309	promoter-TSS	(ENST00000459961)	EFHD2 (-85966), TMEM51 (+171397)	digestive_DHS,embryonic_primitive_DHS,lymphoid_DHS,musculoskeletal_DHS,neural_DHS,organ_developmental_renal_DHS,stromal_b_DHS,tissue_invariant_DHS,vascular_endothelial_DHS
1	15334577	15335559	Stem_peaks_peak_1527	shared	202.692	200.61	intron	(ENST00000439788, intron 1 of 1)	EFHD2 (-74827), TMEM51 (+182536)	neural_DHS,placental_DHS
1	15337180	15338426	Stem_peaks_peak_1528	shared	38.4319	36.7838	intron	(ENST00000428747, intron 1 of 1)	EFHD2 (-72092), TMEM51 (+185271)	stromal_a_DHS,stromal_b_DHS,tissue_invariant_DHS,vascular_endothelial_DHS
1	15345115	15346487	Stem_peaks_peak_1529	shared	43.1423	41.4699	intron	(ENST00000532408, intron 1 of 3)	EFHD2 (-64094), TMEM51 (+193269)	embryonic_primitive_DHS,musculoskeletal_DHS,myeloid_erythroid_DHS,placental_DHS,renal_cancer_DHS
1	15349614	15350979	Stem_peaks_peak_1530	shared	461.713	459.305	intron	(ENST00000471347, intron 8 of 23)	EFHD2 (-59598), TMEM51 (+197765)	digestive_DHS,embryonic_primitive_DHS
1	15355535	15357454	Stem_peaks_peak_1531	shared	224.354	222.238	intron	(ENST00000532408, intron 2 of 3)	EFHD2 (-53400), TMEM51 (+203963)	digestive_DHS,embryonic_primitive_DHS,renal_cancer_DHS,stromal_a_DHS
1	15362274	15362978	Stem_peaks_peak_1532	shared	13.7104	12.2621	promoter-TSS	(ENST00000481324)	EFHD2 (-47269), TMEM51 (+210094)	lymphoid_DHS,myeloid_erythroid_DHS
1	15370619	15372523	Stem_peaks_peak_1533	shared	166.756	164.737	intron	(ENST00000471347, intron 15 of 23)	EFHD2 (-38324), TMEM51 (+219039)	embryonic_primitive_DHS,musculoskeletal_DHS,organ_developmental_renal_DHS,placental_DHS,pulmonary_developmental_DHS,tissue_invariant_DHS
1	15378935	15380140	Stem_peaks_peak_1534	shared	83.6698	81.844	intron	(ENST00000529606, intron 11 of 15)	EFHD2 (-30357), TMEM51 (+227006)	neural_DHS,placental_DHS,stromal_b_DHS
1	15382745	15384290	Stem_peaks_peak_1535	shared	13.7618	12.3131	exon	(ENST00000444385, exon 16 of 16)	EFHD2 (-26377), TMEM51 (+230986)	cancer_epithelial_DHS,cardiac_DHS,neural_DHS
1	15388065	15388965	Stem_peaks_peak_1536	unique	13.4874	12.0424	intron	(ENST00000477846, intron 6 of 8)	EFHD2 (-21380), TMEM51 (+235983)	embryonic_primitive_DHS,organ_developmental_renal_DHS
1	15392517	15392883	Stem_peaks_peak_1537	shared	4.57939	3.31976	intron	(ENST00000529606, intron 15 of 15)	EFHD2 (-17195), TMEM51 (+240168)	.
1	15393453	15394722	Stem_peaks_peak_1538	shared	62.1483	60.3946	intron	(ENST00000477846, intron 7 of 8)	EFHD2 (-15807), TMEM51 (+241556)	placental_DHS
1	15400837	15401719	Stem_peaks_peak_1539	unique	18.5669	17.0634	TTS	(ENST00000472449)	EFHD2 (-8617), TMEM51 (+248746)	cancer_epithelial_DHS,placental_DHS
1	15403718	15404501	Stem_peaks_peak_1540	shared	294.554	292.339	exon	(ENST00000427824, exon 3 of 3)	EFHD2 (-5785), TMEM51 (+251578)	placental_DHS
1	15404921	15405792	Stem_peaks_peak_1541	shared	162.588	160.577	exon	(ENST00000427824, exon 3 of 3)	EFHD2 (-4538)	placental_DHS
1	15409133	15409990	Stem_peaks_peak_1542	unique	38.471	36.8227	promoter-TSS	(ENST00000375980)	EFHD2 (-333)	embryonic_primitive_DHS,neural_DHS,tissue_invariant_DHS
1	15410557	15412708	Stem_peaks_peak_1543	shared	158.381	156.378	intron	(ENST00000445566, intron 1 of 4)	CTRC (-26806), EFHD2 (+1738)	lymphoid_DHS,myeloid_erythroid_DHS,organ_developmental_renal_DHS,placental_DHS,renal_cancer_DHS,vascular_endothelial_DHS
1	15413872	15414328	Stem_peaks_peak_1544	unique	10.5226	9.12247	intron	(ENST00000445566, intron 1 of 4)	CTRC (-24339), EFHD2 (+4205)	embryonic_primitive_DHS,lymphoid_DHS,placental_DHS,vascular_endothelial_DHS
1	15416063	15417086	Stem_peaks_peak_1545	shared	186.794	184.739	intron	(ENST00000445566, intron 1 of 4)	CTRC (-21864), EFHD2 (+6680)	lymphoid_DHS,placental_DHS,stromal_b_DHS
1	15430754	15433129	Stem_peaks_peak_1546	shared	82.1525	80.3312	Intergenic	NA	CTRC (-6497), EFHD2 (+22047)	cancer_epithelial_DHS,embryonic_primitive_DHS,lymphoid_DHS,musculoskeletal_DHS,renal_cancer_DHS,stromal_b_DHS
1	15436915	15437494	Stem_peaks_peak_1547	unique	7.49663	6.15502	Intergenic	NA	CTRC (-1234)	neural_DHS,placental_DHS
1	15444243	15445652	Stem_peaks_peak_1548	shared	32.2597	30.6482	intron	(ENST00000375949, intron 6 of 7)	CELA2A (-11781), CTRC (+6509)	cardiac_DHS,embryonic_primitive_DHS,myeloid_erythroid_DHS,placental_DHS
1	15451598	15452233	Stem_peaks_peak_1549	shared	6.25432	4.94227	Intergenic	NA	CELA2A (-4813)	placental_DHS
1	15456817	15457653	Stem_peaks_peak_1550	unique	4.98714	3.7141	exon	(ENST00000497590, exon 2 of 2)	CELA2A (+506)	myeloid_erythroid_DHS
1	15459888	15460222	Stem_peaks_peak_1551	unique	15.6285	14.1568	intron	(ENST00000459653, intron 2 of 3)	CELA2B (-16046), CELA2A (+3326)	stromal_b_DHS
1	15462975	15465073	Stem_peaks_peak_1552	shared	18.647	17.1429	intron	(ENST00000359621, intron 5 of 7)	CELA2B (-12077), CELA2A (+7295)	digestive_DHS,embryonic_primitive_DHS,organ_developmental_renal_DHS,renal_cancer_DHS,stromal_b_DHS
1	15471910	15473610	Stem_peaks_peak_1553	unique	27.2057	25.628	TTS	(ENST00000359621)	CELA2B (-3341)	embryonic_primitive_DHS,lymphoid_DHS
1	15479792	15480273	Stem_peaks_peak_1554	unique	5.94976	4.647	intron	(ENST00000494280, intron 3 of 5)	CELA2B (+3932), CASP9 (+44262)	.
1	15482630	15483857	Stem_peaks_peak_1555	unique	8.68944	7.32251	TTS	(ENST00000422901)	CELA2B (+7143), CASP9 (+41051)	embryonic_primitive_DHS,organ_developmental_renal_DHS
1	15489210	15489728	Stem_peaks_peak_1556	unique	23.6817	22.1311	intron	(ENST00000488764, intron 2 of 2)	CELA2B (+13368), CASP9 (+34826)	digestive_DHS,musculoskeletal_DHS
1	15492675	15494393	Stem_peaks_peak_1557	shared	24.0076	22.4542	exon	(ENST00000546424, exon 8 of 8)	CELA2B (+17433), CASP9 (+30761)	cardiac_DHS,musculoskeletal_DHS,vascular_endothelial_DHS
1	15501540	15502858	Stem_peaks_peak_1558	shared	39.3512	37.6982	intron	(ENST00000348549, intron 2 of 4)	CASP9 (+22096), CELA2B (+26098)	embryonic_primitive_DHS
1	15504760	15505691	Stem_peaks_peak_1559	shared	8.69728	7.33025	intron	(ENST00000440484, intron 4 of 4)	CASP9 (+19069), CELA2B (+29125)	musculoskeletal_DHS,placental_DHS
1	15511153	15511544	Stem_peaks_peak_1560	unique	17.6834	16.1882	intron	(ENST00000474305, intron 2 of 8)	CASP9 (+12946), CELA2B (+35248)	placental_DHS
1	15523986	15525401	Stem_peaks_peak_1561	shared	785.604	782.892	promoter-TSS	(ENST00000333868)	DNAJC16 (-2119), CASP9 (-399)	cardiac_DHS,organ_developmental_renal_DHS,tissue_invariant_DHS
1	15526211	15527425	Stem_peaks_peak_1562	shared	2059.9	2056.11	promoter-TSS	(ENST00000375838)	CASP9 (-2523), DNAJC16 (+5)	cardiac_DHS,embryonic_primitive_DHS,pulmonary_developmental_DHS,renal_cancer_DHS,stromal_b_DHS,tissue_invariant_DHS
1	15562351	15563294	Stem_peaks_peak_1563	unique	118.679	116.76	intron	(ENST00000616884, intron 8 of 13)	AGMAT (+22287), DNAJC16 (+36010)	placental_DHS,stromal_b_DHS
1	15574707	15575085	Stem_peaks_peak_1564	unique	4.50214	3.24408	exon	(ENST00000375849, exon 15 of 15)	AGMAT (+10214), DNAJC16 (+48083)	pulmonary_developmental_DHS,renal_cancer_DHS
1	15577561	15579535	Stem_peaks_peak_1565	shared	18.3473	16.8453	intron	(ENST00000375826, intron 4 of 6)	AGMAT (+6562), DNAJC16 (+51735)	lymphoid_DHS,musculoskeletal_DHS,vascular_endothelial_DHS
1	15584195	15585626	Stem_peaks_peak_1566	unique	75.3167	73.5169	exon	(ENST00000375826, exon 1 of 7)	AGMAT (+199)	embryonic_primitive_DHS,stromal_b_DHS
1	15586727	15588646	Stem_peaks_peak_1567	shared	19.4544	17.9416	exon	(ENST00000428945, exon 2 of 2)	AGMAT (-2577)	.
1	15596600	15597895	Stem_peaks_peak_1568	shared	49.4564	47.7545	intron	(ENST00000428945, intron 1 of 1)	DDI2 (-20252), AGMAT (-12138)	embryonic_primitive_DHS,placental_DHS
1	15603055	15604296	Stem_peaks_peak_1569	shared	290.912	288.702	promoter-TSS	(ENST00000428945)	AGMAT (-18566), DDI2 (-13824)	cancer_epithelial_DHS,cardiac_DHS,myeloid_erythroid_DHS,placental_DHS,tissue_invariant_DHS
1	15616481	15618759	Stem_peaks_peak_1570	shared	588.497	585.963	promoter-TSS	(ENST00000486680)	DDI2 (+120)	embryonic_primitive_DHS,lymphoid_DHS,organ_developmental_renal_DHS,tissue_invariant_DHS
1	15624096	15624613	Stem_peaks_peak_1571	shared	21.1189	19.5904	intron	(ENST00000546927, intron 1 of 1)	RSC1A1 (-35514), DDI2 (+6855)	lymphoid_DHS,tissue_invariant_DHS
1	15669824	15670878	Stem_peaks_peak_1572	shared	8.99785	7.62351	Intergenic	NA	PLEKHM2 (-13981), RSC1A1 (+10482)	.
1	15678558	15678967	Stem_peaks_peak_1573	shared	196.371	194.3	Intergenic	NA	PLEKHM2 (-5569), RSC1A1 (+18894)	placental_DHS,stromal_a_DHS
1	15679844	15682806	Stem_peaks_peak_1574	shared	691.698	689.069	Intergenic	NA	PLEKHM2 (-3007)	cancer_epithelial_DHS,cardiac_DHS,lymphoid_DHS,myeloid_erythroid_DHS,placental_DHS,renal_cancer_DHS,stromal_a_DHS
1	15692099	15692544	Stem_peaks_peak_1575	unique	9.29824	7.91855	intron	(ENST00000462455, intron 1 of 4)	SLC25A34 (-44083), PLEKHM2 (+7990)	myeloid_erythroid_DHS,stromal_b_DHS
1	15696921	15697437	Stem_peaks_peak_1576	unique	10.162	8.76742	intron	(ENST00000462455, intron 1 of 4)	SLC25A34 (-39226), PLEKHM2 (+12847)	lymphoid_DHS,tissue_invariant_DHS
1	15701777	15703998	Stem_peaks_peak_1577	shared	209.878	207.785	intron	(ENST00000462455, intron 1 of 4)	SLC25A34 (-33517), PLEKHM2 (+18556)	cardiac_DHS,embryonic_primitive_DHS,placental_DHS,stromal_a_DHS
1	15722487	15723938	Stem_peaks_peak_1578	shared	457.85	455.446	exon	(ENST00000453804, exon 3 of 4)	SLC25A34 (-13192), PLEKHM2 (+38881)	musculoskeletal_DHS,neural_DHS,placental_DHS
1	15724734	15726126	Stem_peaks_peak_1579	shared	1209.01	1205.95	exon	(ENST00000375793, exon 7 of 19)	SLC25A34 (-10975), PLEKHM2 (+41098)	embryonic_primitive_DHS,placental_DHS,pulmonary_developmental_DHS
1	15734444	15736308	Stem_peaks_peak_1580	shared	1379.44	1376.23	TTS	(ENST00000375793)	SLC25A34 (-1029)	digestive_DHS,myeloid_erythroid_DHS,placental_DHS,pulmonary_developmental_DHS
1	15741092	15742747	Stem_peaks_peak_1581	shared	557.611	555.107	promoter-TSS	(ENST00000375782)	TMEM82 (-502)	digestive_DHS,embryonic_primitive_DHS,organ_developmental_renal_DHS
1	15748334	15749989	Stem_peaks_peak_1582	shared	224.799	222.682	intron	(ENST00000418525, intron 1 of 1)	FBLIM1 (-15337), TMEM82 (+6740)	embryonic_primitive_DHS,musculoskeletal_DHS,placental_DHS,renal_cancer_DHS,stromal_b_DHS
1	15751206	15752356	Stem_peaks_peak_1583	shared	388.899	386.57	Intergenic	NA	FBLIM1 (-12718), TMEM82 (+9359)	embryonic_primitive_DHS,placental_DHS
1	15757292	15761165	Stem_peaks_peak_1584	shared	110.901	109	intron	(ENST00000502739, intron 1 of 4)	FBLIM1 (-5270), TMEM82 (+16807)	digestive_DHS,embryonic_primitive_DHS,neural_DHS,organ_developmental_renal_DHS,placental_DHS,pulmonary_developmental_DHS,stromal_a_DHS,stromal_b_DHS
1	15771723	15772263	Stem_peaks_peak_1585	unique	5.14824	3.86953	intron	(ENST00000502739, intron 4 of 4)	FBLIM1 (+7494), UQCRHL (+37355)	lymphoid_DHS,musculoskeletal_DHS,neural_DHS,organ_developmental_renal_DHS,stromal_a_DHS
1	15775405	15776334	Stem_peaks_peak_1586	unique	32.1659	30.5548	TTS	(ENST00000441801)	FBLIM1 (+11371), UQCRHL (+33478)	stromal_b_DHS
1	15780306	15781337	Stem_peaks_peak_1587	unique	43.7611	42.0858	intron	(ENST00000514156, intron 2 of 2)	FBLIM1 (+16323), UQCRHL (+28526)	digestive_DHS,placental_DHS
1	15786028	15787445	Stem_peaks_peak_1588	shared	17.6293	16.1356	TTS	(ENST00000375766)	FBLIM1 (+22238), UQCRHL (+22611)	lymphoid_DHS,placental_DHS,pulmonary_developmental_DHS,stromal_b_DHS,vascular_endothelial_DHS
1	15788168	15788910	Stem_peaks_peak_1589	shared	218.363	216.256	Intergenic	NA	UQCRHL (+20809), FBLIM1 (+24040)	lymphoid_DHS,myeloid_erythroid_DHS,stromal_b_DHS
1	15791792	15793009	Stem_peaks_peak_1590	shared	107.526	105.634	promoter-TSS	(ENST00000431782)	UQCRHL (+16947), FBLIM1 (+27902)	digestive_DHS,myeloid_erythroid_DHS,placental_DHS,tissue_invariant_DHS
1	15798787	15801027	Stem_peaks_peak_1591	shared	3878.12	3872.69	Intergenic	NA	UQCRHL (+9441), FBLIM1 (+35408)	digestive_DHS,organ_developmental_renal_DHS,renal_cancer_DHS,stromal_a_DHS,stromal_b_DHS
1	15808527	15809773	Stem_peaks_peak_1592	shared	547.842	545.347	exon	(ENST00000483273, exon 1 of 1)	UQCRHL (+198)	embryonic_primitive_DHS,organ_developmental_renal_DHS,placental_DHS
1	15815541	15816184	Stem_peaks_peak_1593	unique	78.443	76.6331	Intergenic	NA	SPEN (-32001), UQCRHL (-6515)	stromal_b_DHS
1	15820444	15821108	Stem_peaks_peak_1594	shared	40.619	38.9592	Intergenic	NA	SPEN (-27088), UQCRHL (-11428)	placental_DHS,stromal_b_DHS
1	15829528	15830017	Stem_peaks_peak_1595	unique	109.106	107.21	Intergenic	NA	UQCRHL (-20425), SPEN (-18091)	organ_developmental_renal_DHS,placental_DHS
1	15832109	15833523	Stem_peaks_peak_1596	shared	129.117	127.174	Intergenic	NA	UQCRHL (-23468), SPEN (-15048)	cancer_epithelial_DHS,embryonic_primitive_DHS,neural_DHS,organ_developmental_renal_DHS,placental_DHS,stromal_b_DHS,tissue_invariant_DHS
1	15834386	15836522	Stem_peaks_peak_1597	shared	355.449	353.159	exon	(ENST00000317122, exon 2 of 2)	UQCRHL (-26106), SPEN (-12410)	embryonic_primitive_DHS,myeloid_erythroid_DHS,tissue_invariant_DHS
1	15846987	15847904	Stem_peaks_peak_1598	shared	436.992	434.61	promoter-TSS	(ENST00000375759)	SPEN (-418)	embryonic_primitive_DHS,renal_cancer_DHS,tissue_invariant_DHS
1	15848575	15850231	Stem_peaks_peak_1599	shared	409.821	407.468	intron	(ENST00000375759, intron 1 of 14)	SPEN (+1539), ZBTB17 (+126729)	embryonic_primitive_DHS,lymphoid_DHS,musculoskeletal_DHS,tissue_invariant_DHS
1	15858162	15858840	Stem_peaks_peak_1600	shared	19.472	17.9591	intron	(ENST00000375759, intron 1 of 14)	SPEN (+10637), ZBTB17 (+117631)	cancer_epithelial_DHS,embryonic_primitive_DHS
1	15860002	15861196	Stem_peaks_peak_1601	shared	44.6909	43.0112	intron	(ENST00000375759, intron 1 of 14)	SPEN (+12735), ZBTB17 (+115533)	embryonic_primitive_DHS,lymphoid_DHS
1	15862809	15863960	Stem_peaks_peak_1602	shared	27.2204	25.6426	intron	(ENST00000375759, intron 1 of 14)	SPEN (+15521), ZBTB17 (+112747)	embryonic_primitive_DHS,placental_DHS
1	15876206	15876720	Stem_peaks_peak_1603	unique	264.853	262.678	promoter-TSS	(ENST00000442985)	SPEN (+28599), ZBTB17 (+99669)	digestive_DHS,embryonic_primitive_DHS,neural_DHS
1	15879155	15880167	Stem_peaks_peak_1604	shared	114.586	112.677	intron	(ENST00000442985, intron 1 of 6)	SPEN (+31797), ZBTB17 (+96471)	embryonic_primitive_DHS,placental_DHS
1	15885847	15887310	Stem_peaks_peak_1605	shared	535.931	533.448	intron	(ENST00000442985, intron 1 of 6)	SPEN (+38715), ZBTB17 (+89553)	lymphoid_DHS,myeloid_erythroid_DHS,neural_DHS,tissue_invariant_DHS
1	15897732	15898088	Stem_peaks_peak_1606	unique	19.7049	18.1894	intron	(ENST00000442985, intron 1 of 6)	SPEN (+50046), ZBTB17 (+78222)	renal_cancer_DHS
1	15924166	15925241	Stem_peaks_peak_1607	shared	155.963	153.965	intron	(ENST00000375759, intron 10 of 14)	ZBTB17 (+51428), SPEN (+76840)	embryonic_primitive_DHS,placental_DHS,stromal_a_DHS
1	15937189	15938127	Stem_peaks_peak_1608	unique	20.5039	18.9813	promoter-TSS	(ENST00000487496)	ZBTB17 (+38474), SPEN (+89794)	embryonic_primitive_DHS,stromal_b_DHS
1	15938702	15939620	Stem_peaks_peak_1609	shared	108.461	106.566	intron	(ENST00000487496, intron 1 of 1)	ZBTB17 (+36971), SPEN (+91297)	embryonic_primitive_DHS,musculoskeletal_DHS,placental_DHS,stromal_b_DHS
1	15949166	15951746	Stem_peaks_peak_1610	unique	235.385	233.252	intron	(ENST00000479282, intron 2 of 4)	ZBTB17 (+25676), SPEN (+102592)	embryonic_primitive_DHS,lymphoid_DHS,musculoskeletal_DHS,myeloid_erythroid_DHS,neural_DHS,stromal_a_DHS,stromal_b_DHS
1	15957229	15958467	Stem_peaks_peak_1611	unique	114.812	112.902	intron	(ENST00000479282, intron 2 of 4)	ZBTB17 (+18284), SPEN (+109984)	embryonic_primitive_DHS,organ_developmental_renal_DHS,vascular_endothelial_DHS
1	15974691	15977111	Stem_peaks_peak_1612	shared	743.069	740.394	intron	(ENST00000537142, intron 1 of 14)	ZBTB17 (+231)	embryonic_primitive_DHS,lymphoid_DHS,placental_DHS,renal_cancer_DHS,stromal_b_DHS,tissue_invariant_DHS
1	15989207	15990463	Stem_peaks_peak_1613	unique	14.4478	12.9906	promoter-TSS	(ENST00000505954)	ZBTB17 (-13703), HSPB7 (+28955)	cardiac_DHS
1	15994449	15994793	Stem_peaks_peak_1614	unique	58.573	56.8331	intron	(ENST00000505954, intron 7 of 7)	ZBTB17 (-18489), HSPB7 (+24169)	stromal_b_DHS
1	15997329	15999049	Stem_peaks_peak_1615	shared	858.801	856.026	Intergenic	NA	ZBTB17 (-22057), HSPB7 (+20601)	musculoskeletal_DHS,placental_DHS
1	16006971	16007470	Stem_peaks_peak_1616	unique	28.5089	26.9221	promoter-TSS	(ENST00000437156)	ZBTB17 (-31089), HSPB7 (+11569)	embryonic_primitive_DHS,stromal_b_DHS
1	16008894	16010303	Stem_peaks_peak_1617	shared	291.484	289.273	TTS	(ENST00000329454)	ZBTB17 (-33467), HSPB7 (+9191)	cancer_epithelial_DHS,cardiac_DHS,embryonic_primitive_DHS,placental_DHS,tissue_invariant_DHS
1	16012793	16013428	Stem_peaks_peak_1618	unique	43.8754	42.1992	TTS	(ENST00000311890)	ZBTB17 (-36979), HSPB7 (+5679)	embryonic_primitive_DHS,organ_developmental_renal_DHS,stromal_b_DHS
1	16017465	16019595	Stem_peaks_peak_1619	shared	1567.88	1564.51	promoter-TSS	(ENST00000406363)	CLCNKA (-3522), HSPB7 (+260)	cardiac_DHS,embryonic_primitive_DHS,lymphoid_DHS,musculoskeletal_DHS,neural_DHS,organ_developmental_renal_DHS,placental_DHS,stromal_b_DHS,tissue_invariant_DHS
1	16026226	16027442	Stem_peaks_peak_1620	unique	238.457	236.32	promoter-TSS	(ENST00000491433)	CLCNKB (-16943), CLCNKA (+4782)	embryonic_primitive_DHS
1	16032105	16033583	Stem_peaks_peak_1621	shared	537.817	535.332	intron	(ENST00000464764, intron 22 of 23)	CLCNKB (-10933), CLCNKA (+10792)	organ_developmental_renal_DHS,placental_DHS,tissue_invariant_DHS
1	16037950	16039037	Stem_peaks_peak_1622	shared	426.743	424.372	intron	(ENST00000447882, intron 2 of 4)	CLCNKB (-5283), CLCNKA (+16442)	placental_DHS,renal_cancer_DHS
1	16046619	16047159	Stem_peaks_peak_1623	unique	11.2281	9.81594	intron	(ENST00000619181, intron 4 of 13)	CLCNKB (+3112), FAM131C (+26737)	stromal_b_DHS
1	16048166	16049437	Stem_peaks_peak_1624	unique	222.519	220.406	promoter-TSS	(ENST00000375667)	CLCNKB (+5025), FAM131C (+24824)	embryonic_primitive_DHS,placental_DHS,tissue_invariant_DHS
1	16055531	16059021	Stem_peaks_peak_1625	shared	358.6	356.306	TTS	(ENST00000375662)	CLCNKB (+13499), FAM131C (+16350)	embryonic_primitive_DHS,lymphoid_DHS,myeloid_erythroid_DHS,placental_DHS,tissue_invariant_DHS
1	16064146	16065755	Stem_peaks_peak_1626	unique	37.4099	35.7678	intron	(ENST00000375662, intron 1 of 6)	FAM131C (+8675), CLCNKB (+21174)	embryonic_primitive_DHS,musculoskeletal_DHS,neural_DHS,organ_developmental_renal_DHS,placental_DHS
1	16067052	16068909	Stem_peaks_peak_1627	shared	60.582	58.8342	intron	(ENST00000375662, intron 1 of 6)	FAM131C (+5645), CLCNKB (+24204)	digestive_DHS,embryonic_primitive_DHS,neural_DHS,organ_developmental_renal_DHS,placental_DHS,stromal_b_DHS,tissue_invariant_DHS,vascular_endothelial_DHS
1	16076159	16076536	Stem_peaks_peak_1628	unique	7.4782	6.13684	Intergenic	NA	FAM131C (-2722)	renal_cancer_DHS,stromal_a_DHS,stromal_b_DHS
1	16078786	16079890	Stem_peaks_peak_1629	unique	200.289	198.212	Intergenic	NA	FAM131C (-5712), EPHA2 (+76749)	digestive_DHS,embryonic_primitive_DHS,lymphoid_DHS,tissue_invariant_DHS
1	16082048	16083074	Stem_peaks_peak_1630	shared	77.8893	76.0812	Intergenic	NA	FAM131C (-8935), EPHA2 (+73526)	cancer_epithelial_DHS,digestive_DHS,embryonic_primitive_DHS,musculoskeletal_DHS
1	16088218	16089520	Stem_peaks_peak_1631	shared	320.579	318.331	Intergenic	NA	FAM131C (-15243), EPHA2 (+67218)	embryonic_primitive_DHS,lymphoid_DHS,organ_developmental_renal_DHS,renal_cancer_DHS
1	16092813	16094635	Stem_peaks_peak_1632	shared	481.94	479.511	Intergenic	NA	FAM131C (-20098), EPHA2 (+62363)	embryonic_primitive_DHS,lymphoid_DHS,musculoskeletal_DHS,placental_DHS,stromal_b_DHS
1	16100304	16100734	Stem_peaks_peak_1633	unique	5.28537	4.00156	Intergenic	NA	FAM131C (-26893), EPHA2 (+55568)	.
1	16101643	16102291	Stem_peaks_peak_1634	shared	193.438	191.371	Intergenic	NA	FAM131C (-28341), EPHA2 (+54120)	organ_developmental_renal_DHS
1	16109763	16113590	Stem_peaks_peak_1635	shared	40.7076	39.0475	Intergenic	NA	FAM131C (-38051), EPHA2 (+44410)	cancer_epithelial_DHS,embryonic_primitive_DHS,musculoskeletal_DHS,organ_developmental_renal_DHS,placental_DHS,stromal_a_DHS
1	16119357	16121153	Stem_peaks_peak_1636	unique	45.3228	43.6397	Intergenic	NA	FAM131C (-46629), EPHA2 (+35832)	cancer_epithelial_DHS,embryonic_primitive_DHS,musculoskeletal_DHS,neural_DHS
1	16122001	16123393	Stem_peaks_peak_1637	unique	30.3034	28.7041	Intergenic	NA	FAM131C (-49071), EPHA2 (+33390)	cancer_epithelial_DHS,embryonic_primitive_DHS,musculoskeletal_DHS,stromal_a_DHS,stromal_b_DHS
1	16128029	16128667	Stem_peaks_peak_1638	unique	5.91083	4.60872	intron	(ENST00000358432, intron 16 of 16)	FAM131C (-54722), EPHA2 (+27739)	cardiac_DHS,embryonic_primitive_DHS,placental_DHS
1	16133136	16134097	Stem_peaks_peak_1639	unique	15.6842	14.2121	promoter-TSS	(ENST00000462805)	FAM131C (-59991), EPHA2 (+22470)	cancer_epithelial_DHS,digestive_DHS,myeloid_erythroid_DHS,organ_developmental_renal_DHS,vascular_endothelial_DHS
1	16143571	16147560	Stem_peaks_peak_1640	shared	809.757	807.025	intron	(ENST00000358432, intron 3 of 16)	FAM131C (-71940), EPHA2 (+10521)	cardiac_DHS,digestive_DHS,embryonic_primitive_DHS,musculoskeletal_DHS,myeloid_erythroid_DHS,neural_DHS,organ_developmental_renal_DHS,placental_DHS,pulmonary_developmental_DHS,renal_cancer_DHS,stromal_a_DHS,stromal_b_DHS
1	16151490	16152953	Stem_peaks_peak_1641	unique	30.0839	28.4863	intron	(ENST00000358432, intron 1 of 16)	FAM131C (-78596), EPHA2 (+3865)	cardiac_DHS,embryonic_primitive_DHS,organ_developmental_renal_DHS,pulmonary_developmental_DHS,stromal_b_DHS,vascular_endothelial_DHS
1	16154511	16157400	Stem_peaks_peak_1642	shared	260.945	258.775	promoter-TSS	(ENST00000461614)	EPHA2 (+131)	embryonic_primitive_DHS,lymphoid_DHS,neural_DHS,organ_developmental_renal_DHS,placental_DHS,renal_cancer_DHS,stromal_b_DHS,tissue_invariant_DHS
1	16161805	16163362	Stem_peaks_peak_1643	unique	121.186	119.261	TTS	(ENST00000426353)	EPHA2 (-6497), ARHGEF19 (+50025)	cancer_epithelial_DHS,digestive_DHS,embryonic_primitive_DHS,lymphoid_DHS
1	16167387	16168098	Stem_peaks_peak_1644	unique	122.57	120.642	Intergenic	NA	EPHA2 (-11656), ARHGEF19 (+44866)	embryonic_primitive_DHS,lymphoid_DHS
1	16172948	16176096	Stem_peaks_peak_1645	shared	408.766	406.414	Intergenic	NA	EPHA2 (-18435), ARHGEF19 (+38087)	cancer_epithelial_DHS,cardiac_DHS,digestive_DHS,embryonic_primitive_DHS,musculoskeletal_DHS,myeloid_erythroid_DHS,neural_DHS,stromal_a_DHS,stromal_b_DHS,tissue_invariant_DHS
1	16181142	16183553	Stem_peaks_peak_1646	shared	1178.05	1175	Intergenic	NA	EPHA2 (-26261), ARHGEF19 (+30261)	cancer_epithelial_DHS,digestive_DHS,organ_developmental_renal_DHS,renal_cancer_DHS,stromal_a_DHS,stromal_b_DHS
1	16187731	16190433	Stem_peaks_peak_1647	shared	196.838	194.766	Intergenic	NA	EPHA2 (-32995), ARHGEF19 (+23527)	cancer_epithelial_DHS,embryonic_primitive_DHS,neural_DHS,stromal_b_DHS
[truncated: 163,451 more rows]

## Sheet: Supp Data 3b
Supplementary Data 3b: Chromatin accessibility in EVT cells. P values for called peaks estimated by a Poisson model followed by Benjamini and Hochberg procedure to adjust for multiple testing implemented in MACS3.
[truncated: 142,521 more rows]

[truncated: 20 more sheets: Supp Data 4a, Supp Data 4b, Supp Data 5, Supp Data 6, Supp Data 7a, Supp Data 7b, Supp Data 8a, Supp Data 8b, Supp Data 9a, Supp Data 9b, Supp Data 9c, Supp Data 10, Supp Data 11, Supp Data 12a, Supp Data 12b, Supp Data 13, Supp Data 14, Supp Data 15, Supp Data 16, Supp Data 17]
